# Supplementary material for: DGCR8 deficiency impairs macrophage growth and unleashes the interferon response to mycobacteria
Source: Life Sci Alliance. 2021 Mar 26;4(6):e202000810. doi: 10.26508/lsa.202000810 (PMC8008949; doi:10.26508/lsa.202000810)
Supplement: Supplementary file 1 [file LSA-2020-00810_Table_S1.xlsx]

## Sheet: Master_locus_final
Supplementary Table S1: primary microRNA expression
								log2 expression
Locus_ID	Chromosome	Start	Stop	miRNAs	Representative pri-miRNA ID	Strand	adjusted p-value	ko_mock	wt_mock	ko_tdm	wt_tdm	log2 fold-change (ko_mock/wt_mock)
LocusID 499	6	31054471	31126694	Mir29b-1; Mir29a	CT26.133292	-	2.38864e-80	13.2076	5.31296	12.9879	5.057	7.89461
LocusID 220.2	15	68340732	68341308	Mir30d	CT26.55423	-	1.93813e-23	7.99435	2.16993	7.62936	2.70044	5.82443
LocusID 656	X	19145313	19237886	Mir221; Mir222	Hepa1-6.245219	-	3.83279e-21	12.7813	8.84235	14.14	10.239	3.93891
LocusID 238	15	85671543	85707504	Mirlet7b; Mirlet7c-2	C2C12.44753	+	2.62678e-19	8.84392	3.45943	7.50779	3.39232	5.38449
LocusID 197	14	61601964	61682546	Mir16-1; Mir15a	Neuro2a.52229	-	1.23723e-13	11.4249	8.37994	10.485	7.78175	3.04496
LocusID 38	1	194976382	195040360	Mir29b-2; Mir29c	CT26.11175	+	8.03604e-11	10.3939	7.44326	9.81723	7.93264	2.95068
LocusID 432	4	101344749	101356250	Mir101a	Neuro2a.114143	-	6.96761e-09	11.5742	8.94983	11.9766	6.99717	2.62438
LocusID 658	X	53052507	53057288	Mir322; Mir351; Mir503	MEF.157311	-	7.49556e-09	6.37787	2.70044	5.56919	2.80735	3.67743
LocusID 209	14	115040927	115046701	Mir18; Mir19a; Mir20a; Mir17; Mir92-1; Mir19b-1	MEF.46525	+	7.49556e-09	9.64987	6.81375	8.1984	7.64349	2.83611
LocusID 98	11	75461562	75466682	Mir22	MEF.22578	+	7.49556e-09	12.3962	10.1504	13.1859	11.0891	2.24582
LocusID 284.2	17	34856276	34859739	Mir6972	E14tg2a.104858	-	1.60783e-07	11.5951	10.3474	13.0237	12.758	1.24774
LocusID 593	8	84206565	84209253	Mir27a; Mir24-2; Mir23a; Mir3074-2	Hepa1-6.224773	+	1.53343e-05	8.90447	7.39442	7.70383	6.94248	1.51005
LocusID 642	9	108567485	108569831	Mir425; Gm24083; Mir191	MEF.154417	+	3.15234e-05	8.07682	6	6.71425	6.46761	2.07682
LocusID 220	15	68335670	68337551	Mir30b	Neuro2a.57868	-	0.000181226	6.13955	3.75489	5.33985	3.45943	2.38466
LocusID 194	14	56082166	56085344	Mir6949	C2C12.38206	-	0.000243188	4.32193	1	3	0	3.32193
LocusID 60	10	120361257	120466737	Mir763	C2C12.14964	-	0.000243188	11.0798	9.38478	13.2294	11.733	1.69503
LocusID 129	11	119388435	119487478	Mir1932	Neuro2a.32727	+	0.00168399	15.6419	14.0072	16.3007	14.6495	1.63465
LocusID 268	16	77420660	77647027	Mir125b-2; Mir99a; Mirlet7c-1	Hepa1-6.96812	+	0.00194157	8.32037	6.13915	6.67167	5.29126	2.18122
LocusID 255	16	18253964	18289221	Mir1306; Gm24572	CT26.61306	-	0.00450327	8.77314	10.2923	7.62571	11.0172	-1.51918
LocusID 174	13	62964883	63301848	Mir27b; Mir23b; Mir3074-1; Mir24-1	CT26.41888	+	0.00588198	12.4587	11.2556	12.0761	11.9379	1.20304
LocusID 169	13	48533750	48538352	Mirlet7a-1; Mirlet7d; Gm24111; Mirlet7f-1	Neuro2a.42616	-	0.0266023	8.74473	7.07146	8.05793	7.04985	1.67327
LocusID 65	10	128377067	128393164	Gm26308; Mir6914; Mir6915	C2C12.15456	+	0.0318252	12.9431	11.8	12.0582	12.2282	1.1431
LocusID 302.2	18	60955607	60987920	Mir6982	E14tg2a.116667	+	0.0514189	6.50779	4.55459	5.74147	7.33092	1.95321
LocusID 302	18	60925629	60988137	Mir7220; Mir6982	Neuro2a.79595	+	0.0514189	6.67948	4.72792	5.83289	7.47978	1.95156
LocusID 330	19	41482618	41589528	Mir8091	Hepa1-6.122460	+	0.0515212	10.5649	9.495	10.7039	9.98507	1.06992
LocusID 440	4	126556938	126593902	Mir7119	MEF.105692	+	0.0515212	7.45943	8.82972	6.85798	10.357	-1.37029
LocusID 249	15	103344290	103366830	Mir6963	Hepa1-6.89888	-	0.053763	13.4984	12.4175	15.8344	14.1875	1.08092
LocusID 103	11	82977835	83035233	Mir7679; Gm27598	C2C12.21107	-	0.0544536	13.092	11.9307	15.2308	12.5718	1.16125
LocusID 97	11	75172729	75175201	Mir132; Mir212	Neuro2a.26592	+	0.0561258	3.17568	0.771553	3.19884	0.868008	2.40412
LocusID 400	3	82092426	82152472	Mir7010	Neuro2a.103888	-	0.0561258	3.45943	1.32193	2	1.32193	2.1375
LocusID 599	8	94434337	94527258	Mir7072	MEF.143387	+	0.056923	12.2647	11.1392	14.1452	11.8096	1.1255
LocusID 413	3	142623813	142624047	Mir6381	CT26.110015	-	0.0616678	7.88874	6.52356	12.6885	9.13571	1.36518
LocusID 11	1	77369067	77515075	Mir6352	E14tg2a.6682	-	0.111079	1.65364	3.56449	2.39051	6.25832	-1.91085
LocusID 140	12	40201559	40223245	Mir1938	Neuro2a.35079	-	0.11702	10.446	9.45841	11.6278	11.8115	0.987643
LocusID 292	17	66666848	67354422	Mir5709	MEF.65141	-	0.134955	7.82655	6.40088	5.90689	3.85798	1.42567
LocusID 58	10	94582249	94586510	Mir7211	Neuro2a.18203	-	0.137045	3.64257	2	3.72126	1.43675	1.64257
LocusID 469	5	64969922	65042000	Mir574	MEF.112763	+	0.137175	10.6298	9.56221	10.153	9.73118	1.06754
LocusID 80	11	50210692	50235246	Mir6919	Neuro2a.23660	+	0.137999	12.9688	12.0563	11.7514	12.2304	0.912458
LocusID 464	5	30647911	30659762	Mir5625	MEF.110780	+	0.174887	13.4781	12.5991	13.033	12.5596	0.879038
LocusID 122	11	102994044	103017165	Mir6931	MEF.26209	-	0.179454	11.0341	10.0875	10.6239	9.46352	0.946648
LocusID 243	15	99074962	99083407	Mir6960	C2C12.45563	+	0.179454	5.78776	7.17479	4.64386	8.38793	-1.38703
LocusID 531	7	19076072	19093917	Mir3100	MEF.129052	+	0.222287	11.5756	10.51	8.69348	6.20945	1.06565
LocusID 632	9	58220473	58223310	Mir6385	MEF.150163	+	0.271944	9.4423	8.4156	10.7143	8.53175	1.02671
LocusID 230	15	79358979	79403618	Mir1943	MEF.51316	-	0.275734	12.4491	11.6346	13.611	12.2421	0.8145
LocusID 77	11	46055719	46147343	Mir8100	MEF.19625	+	0.280828	11.7011	10.7177	7.6865	8.73132	0.983413
LocusID 389	2	174266259	174295451	Mir298; Mir296	Neuro2a.99478	-	0.286912	1.80735	0	1	0.584963	1.80735
LocusID 386	2	164354067	164356358	Mir7678	CT26.97205	-	0.359673	7.95128	6.94251	8.7364	10.2228	1.00877
LocusID 634	9	67217087	67634042	Mir190a	E14tg2a.245993	-	0.359673	1.58496	3.08746	0	3.52356	-1.5025
LocusID 381	2	152847920	152894086	Mir5622	CT26.95634	+	0.385618	8.9938	9.77595	12.3678	10.92	-0.782146
LocusID 508	6	85698085	85800228	Gm27317; Mir6375	Neuro2a.136745	-	0.385966	3.32193	4.70044	2.58496	3.9542	-1.37851
LocusID 441	4	129548411	129557751	Mir8119	E14tg2a.172481	-	0.423951	3.86669	2.79559	4.04017	3.13839	1.0711
LocusID 91	11	69881205	69885791	Mir6924	E14tg2a.38230	-	0.423951	6.06609	5.02237	6.71425	8.75989	1.04372
LocusID 460	5	9266115	9463756	Mir879	Neuro2a.121354	+	0.423951	3.57791	4.90174	3.35274	5.8277	-1.32383
LocusID 105	11	86583782	86683857	Mir21a	Neuro2a.27997	-	0.448779	12.5963	11.8906	12.6467	12.5407	0.705662
LocusID 598	8	94323179	94325128	Mir138-2	Neuro2a.158649	+	0.50166	0.584963	1.32193	0.584963	1	-0.736966
LocusID 665	X	99975560	100400717	Mir676	MEF.158568	+	0.50166	1.58496	3	0.584963	1	-1.41504
LocusID 107	11	87755558	87757511	Mir142b; Mir142	Hepa1-6.43325	-	0.534346	9.84627	9.23721	9.27845	8.48583	0.609064
LocusID 168	13	40859100	40960847	Mir5124a	E14tg2a.61354	+	0.538616	7	6.06609	10.2917	7.35755	0.933911
LocusID 81	11	50353180	50360127	Mir804	Neuro2a.23649	-	0.58967	0.584963	1.77155	0	0.271553	-1.18659
LocusID 282	17	33875630	33892763	Gm27740	MEF.62850	-	0.666054	8.22641	9.04303	7.09276	9.88874	-0.816615
LocusID 332	19	44234235	44306857	Mir5114	Hepa1-6.123125	+	0.735161	9.73302	10.3404	9.8392	14.424	-0.607391
LocusID 162	12	112907805	112942143	Mir6941	E14tg2a.57634	-	0.735161	4.86404	5.97964	3.44208	3.74453	-1.11559
LocusID 152	12	100911527	101028886	Mir1190	E14tg2a.55952	-	0.747737	2	0.584963	1	1.58496	1.41504
LocusID 342	2	10370452	10594851	Mir669c; Mir466; Mir669a-2; Mir669a-3; Mir467b; Mir669b; Gm25022; Mir467a-1; Mir297b; Mir467e; Mir297a-3; Mir669l; Mir466b-2; Mir297c; Gm25943; Mir297a-2; Mir466b-7; Mir466b-3; Mir467d; Mir669f; Mir467c; Mir669p-2; Mir466b-8; Mir669p-1; Mir669o; Mir466b-5; Gm24342; Gm25263; Mir466p; Gm23578; Mir669d; Mir466h; Mir297a-4; Mir466f-1; Mir466f-3; Mir466n; Mir466f-2; Mir466g; Mir466o; Mir466d; Mir466l;…	E14tg2a.127448	+	0.758798	6.42633	5.53707	7.89105	6.19029	0.889267
LocusID 562	7	126363831	126368310	Mir7058	E14tg2a.222694	-	0.758798	5.58496	4.80735	7.14975	8.87805	0.777608
LocusID 63	10	126978655	126999958	Mir26a-2; Mir546	Neuro2a.20044	+	0.781325	12.96	13.5379	10.9307	12.4992	-0.577884
LocusID 434	4	118208142	118236259	Mir7226	Neuro2a.115620	-	0.781325	3.85798	5.16993	1.80735	3.08746	-1.31194
LocusID 608	8	108701831	108958244	Mir3108	Neuro2a.159757	+	0.805019	8.94983	9.69784	6.71425	9.19722	-0.74801
LocusID 419	4	40722380	40733730	Mir207	Neuro2a.110868	+	0.835372	12.8993	12.3154	13.9965	13.2373	0.583877
LocusID 570	7	141220540	141221583	Mir210	Neuro2a.151644	-	0.835372	0.584963	1	3.70044	2.32193	-0.415037
LocusID 584	8	70797834	70798753	Mir7240	Hepa1-6.223300	+	0.835372	2.34915	3.77341	1	2.43497	-1.42426
LocusID 468	5	34948956	35034012	Mir3097	Hepa1-6.175701	+	0.857458	6.58496	7.42415	6.16489	7.99856	-0.839189
LocusID 148	12	81019406	81179620	Mir3067	Neuro2a.37330	+	0.866456	2.16993	3.16993	2	2.58496	-1
LocusID 350	2	26457206	26477097	Mir6996	E14tg2a.129157	-	0.87235	10.9293	11.4647	10.4147	10.859	-0.535415
LocusID 378	2	126890393	126933062	Mir3473g	Neuro2a.95039	-	0.877837	13.7527	13.1606	14.5114	13.6951	0.592073
LocusID 12	1	84036293	84284636	Mir6353	E14tg2a.7132	-	0.877837	12.689	13.2593	12.739	13.7305	-0.570287
LocusID 485	5	135376140	135394550	Mir7033	E14tg2a.191283	-	0.888473	11.0515	10.4691	10.7436	10.8349	0.582416
LocusID 198	14	62837695	62957101	Mir6541; Mir8098	Neuro2a.52265	+	0.888473	12.6897	13.1993	12.4713	12.3117	-0.509618
LocusID 254	16	17112939	17121635	NA	Neuro2a.63486	-	0.91813	6.49985	5.47573	4.78136	6.66534	1.02411
LocusID 221	15	73198810	73421723	Mir151	Neuro2a.58206	-	0.918938	9.88415	9.26145	10.8684	10.0501	0.622698
LocusID 511	6	108213078	108549852	Mir7661	MEF.125097	+	0.940096	10.8895	10.2149	12.3429	9.95056	0.674578
LocusID 130	11	120007323	120016773	Mir338; Mir3065	Neuro2a.32579	-	0.943429	8.06358	8.71532	4.98709	7.88202	-0.651738
LocusID 471	5	92456565	92458718	Mir6415	Neuro2a.125912	+	0.960615	2	1	1.58496	0	1
LocusID 517	6	116632891	116647610	Mir7043	E14tg2a.204475	-	0.989289	15.3876	15.8915	13.435	15.6113	-0.503909
LocusID 463	5	30155229	30184581	Mir1960	MEF.110755	+	0.995183	12.2991	11.7754	10.314	11.2912	0.52366
LocusID 390	2	180176186	180197847	Mir7005	Neuro2a.99775	-	1	2.90689	1	1.80735	2	1.90689
LocusID 569	7	139957278	139957602	Mir7686	E14tg2a.224325	-	1	1.32193	0	1	0.584963	1.32193
LocusID 646	9	112065287	112187919	Mir128-2	Neuro2a.170641	-	1	1.14216	0	0	0	1.14216
LocusID 406	3	95733801	95819284	Mir7014	Neuro2a.105483	-	1	12.1359	11.1154	12.1215	10.7887	1.0205
LocusID 193	14	54941929	54987577	Mir208a; Mir208b	E14tg2a.74122	-	1	1	0	0	0	1
LocusID 628	9	41579608	41592638	Mir125b-1	MEF.148551	+	1	1	0	0	0.584963	1
LocusID 72	11	35121065	35654792	Mir218-2	CT26.21944	+	1	1	0	0	0	1
LocusID 250	16	5211828	5222338	Mir6364	C2C12.46555	-	1	0.771553	0	0	1.32193	0.771553
LocusID 484	5	123973600	124003287	Mir7032	E14tg2a.190008	+	1	5.96578	5.22882	5.86416	5.65821	0.736966
LocusID 256	16	20587711	20605545	Mir1224	Neuro2a.64354	+	1	4.52356	3.80735	4.64386	5.06609	0.716207
LocusID 334	19	46342858	46345390	Mir146b	MEF.75773	+	1	2.70044	2	2.32193	3.9542	0.70044
LocusID 363	2	80628029	80628767	Mir684-1	Neuro2a.91999	-	1	5.85798	5.16993	6.33985	6.91289	0.688056
LocusID 353	2	28698604	28813141	Mir3088	Neuro2a.88179	+	1	6.46529	5.79053	4.33063	5.63097	0.674762
LocusID 273	17	17827167	17842983	Mir99b; Mir125a; Gm25927; Mirlet7e	Hepa1-6.99780	+	1	10.1157	9.47776	9.91737	10.2198	0.637936
LocusID 653	9	122682085	122683613	Mir138-1	E14tg2a.252276	+	1	0.584963	0	1	0	0.584963
LocusID 289	17	56243085	56255482	Mir7b	Neuro2a.73414	+	1	1.58496	1	1	1.32193	0.584963
LocusID 315	19	6264585	6265262	Mir192; Mir194-2	Hepa1-6.118122	+	1	1.15837	0.584963	0	0.771553	0.573407
LocusID 17	1	93235826	93299293	Mir6901	MEF.4509	+	1	4.08746	3.52356	3.70044	3.64386	0.563901
LocusID 522	6	125194747	125196056	Mir3098	MEF.126419	+	1	4.62921	4.06566	3.45943	4.93026	0.56355
LocusID 233	15	80931290	80940907	Mir5113	MEF.51520	+	1	11.1351	10.5732	10.2963	9.92778	0.561894
LocusID 62	10	122982376	122985738	Mirlet7i	Neuro2a.19839	-	1	5.99978	5.44285	5.59242	6.03342	0.556936
LocusID 644	9	109875447	109893896	Mir7089	Hepa1-6.241949	+	1	9.78831	9.23362	8.98584	10.0481	0.554691
LocusID 537.2	7	27195663	27207244	Mir1191	E14tg2a.211548	+	1	8.99928	8.46487	8.47745	8.87838	0.534418
LocusID 76	11	43373795	43374408	Mir146	CT26.22025	-	1	9.1046	8.57932	8.3966	6.73471	0.525283
LocusID 651	9	120933339	120960506	Mir7090	MEF.155406	+	1	14.7633	14.239	14.5935	14.748	0.5243
LocusID 102	11	79711794	79712808	Mir193a	MEF.23308	+	1	2.32193	1.80735	2.45943	4.80735	0.514573
LocusID 229	15	78947917	79005409	Mir6956	Neuro2a.59002	+	1	11.0331	10.5265	11.771	10.4615	0.506581
LocusID 118	11	101008617	101063716	Mir6928	Hepa1-6.45733	+	1	14.5816	14.0791	12.5432	13.4498	0.5025
LocusID 177	13	93771643	93941441	Gm25534; Mir5624	C2C12.34543	+	1	11.3214	10.82	10.896	10.8796	0.501385
LocusID 490	5	137288219	137294484	Mir8116	Neuro2a.130643	+	1	4.18542	3.70082	3.67842	3.03594	0.484605
LocusID 280	17	27056462	27122107	Mir7677	C2C12.52926	+	1	10.769	10.2866	11.1662	11.3451	0.482454
LocusID 271	16	97854661	97922644	Mir6964	MEF.59643	-	1	10.0701	9.58965	8.64386	9.47927	0.48047
LocusID 567	7	130865717	130913537	Mir7061	E14tg2a.223640	+	1	11.9281	11.4579	10.8122	12.1551	0.470258
LocusID 486	5	135735314	135744264	Mir7034	C2C12.98068	-	1	10.8478	10.3799	10.3573	10.8545	0.467921
LocusID 153	12	102497103	102757792	Mir1936	Neuro2a.38850	-	1	10.8392	10.3864	10.9012	10.6124	0.452802
LocusID 489	5	136984872	136998392	Mir702	Neuro2a.130585	+	1	13.0266	12.5765	13.7339	12.8161	0.450066
LocusID 410	3	122538691	122619731	Mir7657	MEF.96848	-	1	12.9779	12.5396	12.7907	12.6047	0.438262
LocusID 500	6	38433150	38524012	Mir7670	C2C12.100883	+	1	10.8301	10.3987	10.795	10.6764	0.431379
LocusID 654	X	7153791	7319337	Mir188; Mir362; Mir500; Mir532; Mir501	Neuro2a.172111	-	1	11.8261	11.3951	10.2348	11.0194	0.430919
LocusID 426	4	58435258	58553278	Mir3095	C2C12.84609	-	1	5.42626	5	10.9851	7.8392	0.426265
LocusID 481	5	121811522	121836897	Mir7031	CT26.127909	-	1	13.3633	12.9457	12.3182	12.2605	0.417595
LocusID 247.2	15	102997996	103036839	Mir615	Neuro2a.62073	+	1	1	0.584963	0	0	0.415037
LocusID 276	17	25245351	25246725	Mir3547	E14tg2a.102495	-	1	1	0.584963	0	0	0.415037
LocusID 102.2	11	79721915	79731745	Mir365-2	MEF.23308	+	1	1	0.584963	0.584963	2.90689	0.415037
LocusID 549	7	47077877	47113265	Mir7056	Hepa1-6.207106	-	1	1	0.584963	2.58496	1.32193	0.415037
LocusID 582	8	34166091	34167376	Mir6395	Hepa1-6.220340	-	1	2.58496	2.16993	2.45943	1.80735	0.415037
LocusID 449	4	137468756	137570629	Mir7018	Hepa1-6.170511	+	1	3	2.58496	1.58496	2.80735	0.415037
LocusID 139	12	28675180	28681205	Mir6937	C2C12.26495	+	1	9.76653	9.35204	8.25503	9.0728	0.414485
LocusID 225	15	76233288	76249913	Mir6953	CT26.56085	-	1	13.6287	13.218	14.4271	12.8974	0.410682
LocusID 412	3	138525642	138557240	Mir1956	CT26.107539	+	1	11.3715	10.9636	11.6071	12.2939	0.407886
LocusID 671.2	X	135768251	135803464	Mir1970	Neuro2a.175999	-	1	2.45943	2.06093	1	2.64234	0.398499
LocusID 442	4	129676352	129696941	Mir7016	MEF.106160	-	1	8.85798	8.46148	8.3966	8.55459	0.396502
LocusID 115	11	97744803	97745234	Mir8102	MEF.25178	+	1	2.54945	2.15641	1	1.58496	0.393038
LocusID 157	12	108554681	108686889	Mir342	Neuro2a.39300	+	1	13.2564	12.8642	13.4253	13.4202	0.392244
LocusID 258	16	24393026	24992574	Mir28a	Hepa1-6.93021	+	1	11.074	10.6961	10.4128	11.1352	0.377876
LocusID 46	10	78263102	78352148	Mir7659	E14tg2a.24770	-	1	12.6933	12.3201	11.0439	11.6027	0.373172
LocusID 127	11	117986776	118024011	Mir6933	C2C12.24682	+	1	11.2928	10.9211	11.7803	11.6276	0.371678
LocusID 163	12	116485695	117278025	Mir153	Neuro2a.40312	+	1	2.16096	1.79111	0.271553	1	0.369853
LocusID 291	17	57203981	57219608	Mir6978	MEF.64602	-	1	13.909	13.5411	17.1452	15.7868	0.367859
LocusID 87	11	65688097	65788323	Mir744	Neuro2a.25628	-	1	11.5255	11.158	11.8399	11.3184	0.367542
LocusID 501	6	47796262	47813689	Mir704	Neuro2a.134914	-	1	12.132	11.7653	10.6847	12.0437	0.366732
LocusID 18	1	93342920	93373475	Mir6345; Mir6902	Neuro2a.4958	+	1	11.2414	10.8788	10.6514	10.9145	0.362594
LocusID 172	13	58286901	58323860	Mir6369	E14tg2a.63275	-	1	2.16993	1.80735	1	0.584963	0.36257
LocusID 314	19	6044044	6053717	Mir6988	E14tg2a.120226	+	1	11.5321	11.1716	11.6256	11.1512	0.360466
LocusID 128	11	119147108	119228482	Mir6934	Neuro2a.32507	-	1	9.12153	8.76321	5.75489	7.58871	0.358321
LocusID 28	1	159232159	159345097	Mir1843b	E14tg2a.13786	+	1	12.1014	11.7432	11.4126	11.7509	0.358151
LocusID 170.3	13	55497429	55513452	Mir6945	Neuro2a.43388	-	1	7.07146	6.71425	9.49985	9.20579	0.357217
LocusID 319	19	7417729	7425998	Mir6991	E14tg2a.120699	+	1	8.51175	8.15735	7.7879	8.04985	0.354406
LocusID 86	11	60727329	60732942	Mir5100	Hepa1-6.38608	+	1	9.03066	8.67856	8.93074	9.21432	0.352096
LocusID 583	8	40307447	40307967	Mir7666	CT26.154609	-	1	3.24793	2.90689	0.584963	2.45943	0.341037
LocusID 458	4	150068431	150071832	Mir34a	C2C12.90396	+	1	6.83289	6.49185	4.70044	4.35755	0.341037
LocusID 666	X	103560461	103616944	Mir421; Mir374b; Mir374c	Neuro2a.175418	-	1	7.43035	7.08991	5.47564	6.93605	0.340446
LocusID 624	9	21492726	21496981	Mir199a-1	Neuro2a.163291	-	1	4.13804	3.80643	3.76939	4.09146	0.331606
LocusID 614	8	120228720	120581363	Gm22715; Mir7687	Neuro2a.160727	+	1	10.9756	10.647	10.9458	11.35	0.328688
LocusID 64	10	128083222	128090605	Mir677	MEF.17056	+	1	14.42	14.0966	14.0502	15.0916	0.323385
LocusID 503	6	52223153	52240877	Mir196b	Hepa1-6.192176	-	1	1.32193	1	0	0	0.321928
LocusID 606	8	107436335	107558393	Mir140	Neuro2a.159635	+	1	12.5755	12.2575	11.9341	11.8589	0.317986
LocusID 563	7	126566689	126584876	Mir7059	CT26.150389	-	1	12.793	12.4762	12.4139	11.9194	0.31681
LocusID 338	19	52991014	53038653	Mir6407	Hepa1-6.123924	-	1	11.3149	10.9981	10.7653	11.6099	0.316805
LocusID 323	19	11911848	11945058	Mir6994	MEF.73458	+	1	11.4169	11.1008	11.0666	11.2966	0.316105
LocusID 456	4	149518137	149566842	Mir5616	MEF.108490	+	1	10.2969	9.98584	9.0348	9.60918	0.311074
LocusID 201	14	67751073	67933567	Mir6539	CT26.49564	-	1	11.3776	11.0688	11.5343	12.0777	0.308839
LocusID 39	10	22703838	22731429	Mir7663	Neuro2a.12890	-	1	10.9125	10.6057	9.73217	10.2363	0.306804
LocusID 404	3	90264957	90280797	Mir7012	MEF.93974	+	1	12.8496	12.5509	12.0404	12.1034	0.298673
LocusID 457	4	149647801	149656443	Mir7023	E14tg2a.176357	-	1	13.2751	12.9774	13.5477	12.818	0.297714
LocusID 188	14	26657164	26669939	Mir7672	C2C12.36653	-	1	10.1586	9.86684	9.72278	10.2315	0.29175
LocusID 462	5	24586430	24592714	Mir671	Hepa1-6.174333	+	1	12.105	11.8136	11.6303	12.813	0.291427
LocusID 466	5	33897868	33936400	Mir7024	MEF.111466	-	1	10.354	10.0631	9.15671	9.8317	0.290916
LocusID 251	16	11207807	11254406	Mir1945	Neuro2a.62851	-	1	12.3658	12.0776	12.2794	13.2746	0.288175
LocusID 144	12	75818280	76110586	Mir5101	MEF.31731	+	1	7.35315	7.07682	5.88264	8.31967	0.276331
LocusID 191	14	45592604	45658168	Mir5131	Neuro2a.50638	-	1	9.84784	9.57554	10.2515	10.8514	0.272301
LocusID 670	X	134756582	134758574	Mir7093	MEF.159522	+	1	11.7048	11.4333	11.5072	11.2948	0.271445
LocusID 71	11	21321106	21371202	Mir1933	Neuro2a.21908	-	1	11.8877	11.6238	11.7172	12.0792	0.263931
LocusID 414	3	157534113	157548384	Mir186	Neuro2a.109201	+	1	11.0798	10.8168	10.5058	11.3801	0.263035
LocusID 22	1	133702435	133801037	Mir6903	C2C12.5406	-	1	5.39232	5.12928	4.35755	4.52356	0.263034
LocusID 137	12	26308374	26415272	Mir6538	Neuro2a.34416	-	1	3.90689	3.64386	4.42626	3.32193	0.263034
LocusID 167	13	28456367	28757866	Mir6368	E14tg2a.60292	-	1	1.58496	1.32193	0	0	0.263034
LocusID 253	16	14159604	14159989	Mir484	Neuro2a.63088	+	1	1.58496	1.32193	1	1	0.263034
LocusID 640	9	106170878	106190654	Mirlet7g	CT26.168825	+	1	11.7573	11.5024	11.231	11.6247	0.254874
LocusID 506	6	83362239	83440515	Mir6374	C2C12.102662	-	1	12.6666	12.4145	12.2674	11.8608	0.252114
LocusID 33	1	180568862	180601249	Mir6904	E14tg2a.16137	+	1	13.0797	12.8286	11.1354	12.6855	0.251102
LocusID 304	18	61291410	61400481	Gm25301; Mir378a	Neuro2a.79620	-	1	6.12928	5.88264	5.94251	8.17243	0.24664
LocusID 369	2	104426456	104494522	Mir1902	Hepa1-6.135032	-	1	12.1941	11.9478	11.544	12.2775	0.246322
LocusID 515	6	113697096	113710874	Mir7042	Neuro2a.138298	+	1	11.5687	11.3225	11.2536	12.3051	0.246177
LocusID 318	19	6910940	6921828	Mir6990	Neuro2a.82312	-	1	11.2281	10.9835	10.9114	11.1821	0.244538
LocusID 135	12	15791728	15815543	Mir6387	MEF.28970	-	1	2.70044	2.45943	1.80735	2.24247	0.241008
LocusID 100	11	77044237	77078810	Mir423	Neuro2a.26986	-	1	10.5137	10.275	10.3791	10.2726	0.238767
LocusID 368	2	93419102	93462482	Mir7001	MEF.82986	-	1	12.2017	11.9642	12.6468	12.6349	0.237504
LocusID 310	19	3283051	3291201	Mir6984	C2C12.60954	+	1	9.64656	9.40939	9.18239	10.0861	0.237168
LocusID 677	X	162856843	162888460	Mir3473a	MEF.160753	-	1	11.211	10.9801	11.1415	11.1911	0.230836
LocusID 216	15	38487050	38519257	Mir6951	Neuro2a.56659	-	1	11.6646	11.4342	11.8187	12.4072	0.230322
LocusID 436	4	120757435	120825775	Mir30e; Mir30c-1; Mir30f	MEF.105076	-	1	10.5859	10.3587	9.62205	10.4409	0.22725
LocusID 192	14	54614085	54618106	Mir686	Neuro2a.51510	-	1	11.157	10.9352	11.2378	11.991	0.221866
LocusID 662	X	74013739	74023912	Mir718; Mir5132	Neuro2a.174103	-	1	12.5125	12.2917	11.6068	12.5222	0.22082
LocusID 90.2	11	69662128	69681882	Mir1934	E14tg2a.38141	+	1	7.81698	7.59619	7.17991	7.60363	0.220794
LocusID 428	4	88094605	88413028	Mir491	E14tg2a.167440	+	1	12.9194	12.7031	11.7604	10.8194	0.216329
LocusID 79	11	50025326	50087416	Mir340	MEF.19823	+	1	14.0264	13.8125	12.2853	12.9168	0.213872
LocusID 365	2	91932529	91963542	Mir6999	Neuro2a.92893	-	1	13.6471	13.4343	12.3181	13.258	0.212834
LocusID 629	9	44396361	44402954	Mir7085	Neuro2a.164769	+	1	9.49773	9.28759	8.24674	9.36846	0.210141
LocusID 248	15	103272808	103298978	Mir148b	CT26.59604	+	1	12.3527	12.1435	12.5613	12.3608	0.20919
LocusID 537	7	27158468	27196257	Mir3101	Neuro2a.142959	-	1	11.2352	11.0263	10.5174	10.7421	0.208856
LocusID 124	11	107546630	107689661	Mir6932	E14tg2a.45060	+	1	10.32	10.1128	9.54496	9.85953	0.207189
LocusID 589	8	73016452	73018175	Mir28b	CT26.156767	+	1	1.89997	1.69424	2.32193	3.20768	0.205727
LocusID 465	5	31597680	31697604	Mir3473e	Neuro2a.122739	-	1	8.68287	8.47717	7.83679	8.33548	0.205698
LocusID 95	11	70690401	70729160	Mir6925	Hepa1-6.40137	+	1	13.1743	12.9688	13.355	13.7298	0.205416
LocusID 435	4	119107999	119138566	Mir1957a	Hepa1-6.167425	+	1	10.4533	10.2497	12.5182	13.3186	0.203565
LocusID 306	18	66056888	66292309	Mir694	Hepa1-6.115095	-	1	4.24793	4.04439	3.52356	4	0.203533
LocusID 472	5	104044270	104065367	Mir5619	Neuro2a.126507	+	1	11.4094	11.2061	11.0172	10.9567	0.203292
LocusID 34	1	184812736	184845883	Mir1981	Neuro2a.10352	-	1	11.5327	11.3299	10.941	10.9855	0.202785
LocusID 239.2	15	89182091	89196463	Mir6958	Neuro2a.60422	-	1	7.76818	7.56605	11.022	7.21917	0.20213
LocusID 300	18	56537203	56538145	Mir1258	Hepa1-6.113804	+	1	4.52356	4.32193	2.32193	3.32193	0.201634
LocusID 245	15	101174092	101213679	Mir6962	C2C12.45923	+	1	11.1041	10.9031	10.2668	11.0773	0.200986
LocusID 355	2	29841402	29867687	Mir219a-2; Mir219b	MEF.78865	-	1	8.97154	8.77149	8.26209	8.94837	0.200054
LocusID 93	11	70235090	70235291	Mir195a	CT26.24697	+	1	6.53916	6.33985	4.75489	5.40939	0.199309
LocusID 539	7	29003325	29115193	Mir1963; Gm44408	E14tg2a.212177	-	1	4.2854	4.08746	6.33092	7.91886	0.197939
LocusID 495	5	140419233	140443361	Mir7038	C2C12.98646	+	1	12.8649	12.6688	12.1571	13.427	0.196034
LocusID 610	8	110951299	111027767	Mir3473d	CT26.159996	-	1	11.8801	11.6847	11.1518	11.826	0.195367
LocusID 92	11	70010344	70045370	Mir324	C2C12.19657	+	1	10.7578	10.5632	9.71596	10.5108	0.19461
LocusID 240	15	89285917	89315292	Mir6959	Neuro2a.60482	-	1	12.2026	12.0093	11.3585	12.0708	0.193371
LocusID 117	11	100476350	100527954	Mir7116	Neuro2a.29653	-	1	12.94	12.7476	12.3464	13.2375	0.192429
LocusID 498	6	30738019	30748466	Mir335	MEF.120995	+	1	7.45533	7.26679	6.45943	6.67243	0.188541
LocusID 286.2	17	35956804	35969841	Mir877	Neuro2a.71903	-	1	12.4556	12.2678	11.5899	12.5826	0.187773
LocusID 657	X	20860429	20864061	Mir5617	E14tg2a.254503	-	1	10.1564	9.96925	8.83138	9.14831	0.18719
LocusID 637	9	69453628	69491791	Mir3109	MEF.151448	+	1	14.3711	14.1846	14.6204	15.2054	0.186458
LocusID 283	17	34020876	34025264	Mir219a-1; Mir219c	Neuro2a.71527	-	1	5.98492	5.79998	4.79472	5.66197	0.184935
LocusID 438.2	4	124741737	124801539	Mir698	C2C12.87427	+	1	11.1713	10.9871	11.653	11.1621	0.184249
LocusID 411	3	127544947	127545903	Mir367; Mir302d; Mir302c; Mir302a; Mir302b	CT26.106612	+	1	6.68247	6.49936	5.4258	6.57894	0.183114
LocusID 54	10	81384407	81388333	Mir6913	E14tg2a.25556	+	1	10.4634	10.2811	9.14207	10.5686	0.182338
LocusID 533	7	19381848	19394538	Mir343	CT26.142633	+	1	10.2024	10.0203	9.10066	9.83999	0.182144
LocusID 211	15	12117694	12184358	Mir1898	MEF.47680	+	1	12.2417	12.0599	11.864	12.0899	0.181834
LocusID 16	1	92831631	92860220	Mir149	C2C12.4194	+	1	8.02652	7.84549	11.8311	13.5989	0.181032
LocusID 601	8	95718942	95749328	NA	Neuro2a.159017	-	1	13.0601	12.8807	12.3741	12.8776	0.179373
LocusID 405	3	94974665	95006579	Mir7013	Hepa1-6.151923	+	1	11.7051	11.5261	10.6267	11.4929	0.178962
LocusID 573	7	143513577	143592995	Mir7064	C2C12.114634	-	1	12.3843	12.2054	12.2704	12.8319	0.178871
LocusID 424	4	48190735	48279614	Mir1958	Neuro2a.111898	-	1	11.7903	11.6137	11.4497	11.8206	0.176669
LocusID 433	4	109000575	109061241	Mir761	MEF.104374	+	1	12.8125	12.637	12.259	12.9858	0.175458
LocusID 133	11	121356145	121388225	Mir7236	Neuro2a.33019	-	1	2.16993	2	1.32193	1.32193	0.169925
LocusID 596	8	85701003	85702574	Mir8109	MEF.142808	+	1	2.16993	2	1.58496	0	0.169925
LocusID 641	9	108080360	108085017	Mir7088	CT26.169169	+	1	4.0069	3.83704	3.47977	4.23292	0.169853
LocusID 226	15	76380483	76459972	Mir6954	Neuro2a.58543	+	1	12.8762	12.708	11.6636	12.5179	0.168129
LocusID 83	11	53350593	53421660	Mir6920	C2C12.17975	+	1	12.493	12.3256	11.7266	12.1649	0.167393
LocusID 185	14	20674213	20702103	Mir6946	C2C12.36281	+	1	13.1075	12.9458	12.3433	12.8323	0.161734
LocusID 388	2	173695753	173701112	Mir6340	Neuro2a.99448	-	1	7.15987	7	8.53138	7.34873	0.159871
LocusID 55	10	93160657	93241261	Mir1931	E14tg2a.27019	+	1	10.4775	10.318	10.2533	10.8624	0.159527
LocusID 36	1	185311476	185313832	Mir215; Mir194-1	CT26.10417	+	1	4.58449	4.42626	3.85798	4.93074	0.158228
LocusID 227	15	78325668	78349891	Mir7676-2	C2C12.43693	+	1	13.4771	13.3208	14.0627	15.0361	0.156325
LocusID 538	7	28558418	28598184	Mir7049	Neuro2a.143242	-	1	9.76155	9.60548	9.37178	10.1536	0.15607
LocusID 351	2	26576073	26592252	Mir126a; Mir126b	E14tg2a.129112	+	1	3.32193	3.16993	2.16993	3.85798	0.152003
LocusID 212	15	25842941	25973689	Mir7212	MEF.47848	+	1	12.1497	11.9979	10.2998	11.4723	0.151862
LocusID 348	2	24975577	25054162	NA	CT26.86074	+	1	13.3877	13.237	11.3507	12.4477	0.150695
LocusID 51	10	80602860	80615819	Mir6912	MEF.14061	+	1	11.1235	10.9758	9.86264	11.151	0.147627
LocusID 663.2	X	74312957	74320642	Mir7092	CT26.173288	+	1	11.6847	11.5372	10.1771	11.5505	0.14753
LocusID 286	17	35910003	35932266	Mir1894	E14tg2a.105234	+	1	11.276	11.1302	10.81	11.2163	0.14573
LocusID 278	17	25830636	25834141	Mir3082	Hepa1-6.101099	-	1	11.8566	11.7117	10.6834	11.7595	0.144953
LocusID 136	12	17348436	17430093	Mir3066	Hepa1-6.50906	+	1	8.70736	8.56415	8.49785	9.71167	0.14321
LocusID 61	10	122678556	122943664	Mir8104	Neuro2a.19840	+	1	11.7175	11.5744	11.4615	11.2243	0.143105
LocusID 673	X	142680264	142839392	Mir652	MEF.159869	+	1	13.2743	13.1333	12.0435	12.7584	0.141006
LocusID 312	19	4622555	4625651	Mir6986	E14tg2a.119792	-	1	9.82377	9.68299	9.18115	9.91998	0.140771
LocusID 295	18	12599891	12738260	Mir1948	E14tg2a.112176	+	1	8.66074	8.52058	9.31513	9.46599	0.140159
LocusID 652	9	122175864	122294416	Mir8106	Neuro2a.171586	-	1	10.9491	10.809	10.0272	10.3993	0.140133
LocusID 594	8	84847189	84869244	Mir7069	MEF.142619	+	1	10.683	10.5435	10.1749	11.2204	0.139479
LocusID 487	5	136083923	136111903	Mir7035	C2C12.98201	+	1	13.5591	13.4243	13.9421	13.3613	0.134843
LocusID 587	8	71624815	71666803	Mir6769b	Neuro2a.157033	-	1	5.9542	5.82018	5.18982	5.56986	0.134017
LocusID 195	14	57798094	57806659	Mir3077	MEF.44313	+	1	11.5758	11.4435	10.7266	11.7222	0.132314
LocusID 20	1	128103299	128237738	Mir128-1	MEF.5427	+	1	11.2536	11.1246	10.683	11.7666	0.128946
LocusID 372	2	115581603	115778811	Mir1951	MEF.83987	+	1	8.25739	8.12928	7.12928	7.8857	0.128105
LocusID 557	7	96171125	96812568	Mir708; Mir6394	Neuro2a.147712	+	1	5.72792	5.59991	6.54689	4.52356	0.128008
LocusID 543	7	43443042	43457792	Mir7051	CT26.144994	+	1	10.8961	10.7684	9.43202	10.7264	0.127752
LocusID 288	17	46546839	46556192	Mir6976	Hepa1-6.104598	-	1	11.1084	10.9812	9.94068	10.6664	0.127151
LocusID 505	6	83033362	83051364	Mir7040	MEF.123547	+	1	9.55459	9.4315	9.20823	9.32305	0.123091
LocusID 445	4	133678923	133753983	Mir7227	E14tg2a.173703	-	1	12.819	12.6959	12.1407	12.5175	0.123046
LocusID 667	X	113040600	113185508	Mir361	E14tg2a.261103	-	1	9.9542	9.83131	9.12928	9.63934	0.122889
LocusID 370	2	114101168	114201461	Mir7002	MEF.83985	-	1	12.0599	11.9374	11.0607	11.8844	0.122478
LocusID 26	1	151428532	151458272	Mir7682	E14tg2a.12966	+	1	10.8897	10.768	11.0828	10.7183	0.121717
LocusID 359	2	31974403	32052343	Mir7674	MEF.79409	+	1	11.6216	11.5008	11.1264	11.8851	0.120752
LocusID 285	17	35186874	35253687	Mir8094; Mir6973a; Mir6974; Mir6975	E14tg2a.104959	+	1	12.3394	12.2198	11.758	12.601	0.119659
LocusID 2	1	33907892	34308531	Mir6896	Neuro2a.1273	+	1	10.708	10.5899	11.611	11.492	0.118122
LocusID 399	3	69003781	69034700	Mir15b; Mir16-2	MEF.92718	+	1	11.9727	11.8548	10.9256	12.1547	0.117939
LocusID 35	1	185204093	185286760	Mir664	MEF.8929	+	1	12.1351	12.0195	11.003	12.0401	0.115562
LocusID 228	15	78877112	78894355	Mir6955	C2C12.43773	+	1	12.3493	12.2359	11.8887	12.1041	0.113489
LocusID 329	19	40894170	40917927	Mir8092	E14tg2a.124066	+	1	10.4584	10.3465	9.68738	10.1898	0.111893
LocusID 121	11	102402841	102407531	Mir6930	Hepa1-6.46183	-	1	12.5584	12.4475	11.5572	12.5851	0.11095
LocusID 527	7	7297923	7299336	Mir5620	Neuro2a.141602	+	1	5.60376	5.49364	4.16152	5.08479	0.110116
LocusID 54.2	10	81396063	81430868	Mir1191b	CT26.15955	-	1	11.83	11.7204	10.8242	11.7088	0.109669
LocusID 578	8	13105713	13200616	Mir1968; Mir7065	E14tg2a.226102	+	1	11.5503	11.4409	10.8929	11.7292	0.109397
LocusID 519	6	119923918	120038698	Mir706	CT26.138642	-	1	14.9012	14.7928	14.0839	13.7938	0.108393
LocusID 376	2	119972367	120024326	Mir7665	Neuro2a.94284	+	1	8.92481	8.81698	8.88417	9.09737	0.107829
LocusID 173	13	58389597	58402685	Mir7-1	Neuro2a.43707	-	1	14.2548	14.1483	13.7893	14.3904	0.106509
LocusID 420	4	40804574	40854023	Gm25931; Mir5123; Gm24112	MEF.100397	-	1	12.3292	12.2229	12.1906	12.403	0.10629
LocusID 156	12	105028715	105032281	Mir3069	Neuro2a.38964	-	1	5.14975	5.04439	3.16993	4.58496	0.105353
LocusID 237	15	84943943	84987817	Mir1249	Neuro2a.59994	-	1	14.7131	14.6085	13.3754	14.4571	0.104576
LocusID 478	5	114380561	114421189	Mir7027	MEF.115779	+	1	12.4685	12.3676	11.4284	11.9938	0.100946
LocusID 403	3	89993388	90052550	Mir7669	Neuro2a.104840	-	1	13.8246	13.7248	13.4342	13.7527	0.0997543
LocusID 242	15	98517564	98567732	Mir1291	C2C12.45429	-	1	11.0681	10.9692	10.0396	11.1978	0.0989127
LocusID 116	11	98202672	98254341	Gm27399	Hepa1-6.45020	+	1	11.017	10.9198	11.0595	11.0454	0.0971886
LocusID 380	2	131262478	131298584	Mir103-2	C2C12.72403	+	1	11.1937	11.0979	10.4281	10.9945	0.0958079
LocusID 7	1	36139976	36244302	Mir6897	Neuro2a.1386	-	1	12.53	12.4346	11.4521	12.8844	0.0954165
LocusID 125	11	115765431	115799445	Mir5621	Neuro2a.31727	+	1	11.3981	11.3036	9.9647	10.5663	0.0944374
LocusID 669	X	134059123	134086823	Mir3112	Neuro2a.175808	+	1	10.1771	10.0878	10.2339	11.2932	0.0893144
LocusID 671	X	135742662	135780542	Mir7646	Neuro2a.175958	+	1	10.691	10.6021	10.0846	10.6275	0.0889895
LocusID 294	18	6435918	6490994	Mir1893	MEF.67274	-	1	10.6911	10.6022	10.2963	10.2027	0.088854
LocusID 438	4	124708734	124732429	Mir697	Neuro2a.116148	+	1	10.9265	10.8382	10.3376	11.0708	0.0882624
LocusID 364	2	84736870	84741122	Mir130a	MEF.82456	-	1	4.16993	4.08746	3.80735	5.02237	0.0824622
LocusID 15	1	92439394	92473821	Mir6900	Hepa1-6.8500	-	1	11.3767	11.2949	10.7377	11.6891	0.0817602
LocusID 37	1	191997171	191999967	Mir3473c	Neuro2a.10913	-	1	7.97568	7.89583	8.54178	9.05359	0.0798492
LocusID 176	13	74407006	74412401	Mir692-3	E14tg2a.64629	+	1	15.3067	15.2273	14.489	15.2492	0.0793707
LocusID 496	5	144876496	144965833	Mir7039	MEF.119145	-	1	10.1752	10.098	10.1988	10.8309	0.0772056
LocusID 586	8	71336867	71759919	Mir6769b	E14tg2a.231803	-	1	6.44294	6.36632	5.83289	6.87036	0.0766213
LocusID 546	7	44848981	44855570	Mir707	E14tg2a.214382	+	1	10.9774	10.9025	9.81702	10.6718	0.0749496
LocusID 479	5	114707742	114722503	Mir7028	MEF.115795	+	1	8.68033	8.60638	7.80411	8.05916	0.0739501
LocusID 450	4	137992547	138207077	Mir6399	E14tg2a.174707	+	1	12.9648	12.892	12.5765	12.2711	0.0728186
LocusID 232	15	80623501	80647967	Mir6957	Neuro2a.59333	+	1	3.22238	3.15364	3.62504	1.58496	0.0687369
LocusID 564	7	127477165	127491423	Mir7060; Gm47278	Neuro2a.150608	+	1	12.9809	12.9125	12.5681	12.4697	0.0683852
LocusID 421	4	40970902	41026998	Mir3094	C2C12.83496	+	1	11.572	11.5075	10.2825	11.7137	0.0644427
LocusID 346	2	18055135	18206878	Gm23638; Mir7655	Neuro2a.87203	+	1	9.80332	9.73978	9.19967	9.86496	0.0635433
LocusID 316	19	6341118	6356560	Mir6989	MEF.72871	+	1	10.9622	10.8992	10.2225	10.6041	0.0629979
LocusID 235	15	82806823	82963508	Mir3080	Hepa1-6.86777	-	1	11.1941	11.1315	10.9535	11.3589	0.0626058
LocusID 208	14	102947962	103034028	Mir5130	Neuro2a.54147	-	1	12.7848	12.7226	10.6156	11.657	0.0622452
LocusID 123	11	106780267	106788587	Gm25994; Mir3064	Neuro2a.31199	-	1	15.3855	15.3255	14.855	15.154	0.0600618
LocusID 217	15	50653845	50890508	Mir1907	Neuro2a.57149	-	1	10.8214	10.7645	10.9915	11.5008	0.0569184
LocusID 75	11	35769414	35791257	Mir103-1	MEF.19314	+	1	11.5927	11.5372	10.8669	12.3514	0.0554722
LocusID 467	5	34573671	34632298	Mir7036b	Hepa1-6.175651	+	1	12.9788	12.9236	12.1547	12.7632	0.0551492
LocusID 443	4	133117153	133199707	Mir7017	E14tg2a.173349	+	1	12.7637	12.7111	11.9228	12.2884	0.0526019
LocusID 239	15	89152826	89180764	Mir7118	Neuro2a.60420	-	1	15.4798	15.4292	14.5906	14.8244	0.0505457
LocusID 161	12	112714537	112746581	Mir6940	Hepa1-6.57877	+	1	9.12799	9.07815	8.45533	9.46557	0.0498435
LocusID 113	11	97135752	97150919	Mir7235	Neuro2a.29101	-	1	11.1083	11.0611	10.9253	10.766	0.0471813
LocusID 473	5	110664266	110770712	Mir7026	MEF.115538	-	1	11.9316	11.8845	12.1916	11.9026	0.0471121
LocusID 576	8	8665085	8690545	Mir7654	Neuro2a.152624	-	1	10.9622	10.9157	10.1485	11.0396	0.0464803
LocusID 535	7	25086922	25132510	Mir6537	Neuro2a.142724	-	1	12.9481	12.9027	11.6175	10.6466	0.0454357
LocusID 234	15	82147164	82205376	Mir33	MEF.51794	+	1	12.5448	12.4995	11.5753	13.1772	0.0453715
LocusID 298	18	37843599	37935445	Mir6979	MEF.69311	-	1	13.0322	12.9872	13.004	13.4241	0.0450428
LocusID 132	11	120618289	120633360	Mir6936	MEF.28069	-	1	13.0957	13.0517	11.9375	13.0492	0.0440516
LocusID 597	8	88118766	88171826	Mir7071	Hepa1-6.225353	+	1	10.0634	10.0196	8.91588	10.8826	0.0438044
LocusID 317	19	6828917	6840626	Mir5046	Neuro2a.82249	-	1	11.4362	11.3935	10.988	11.7707	0.0426672
LocusID 382	2	155356817	155357322	Mir695	Hepa1-6.141148	+	1	6.12928	6.08746	5.26679	6.20945	0.0418202
LocusID 394	3	27416155	27711360	Mir3092	C2C12.76071	-	1	11.6421	11.6018	11.196	12.1066	0.0402809
LocusID 415	4	15915224	15945477	Mir6400	CT26.109176	-	1	10.0348	9.99505	8.55074	10.014	0.0397395
LocusID 311	19	4261612	4283171	Mir6985	MEF.72141	-	1	12.3618	12.3222	11.2543	11.3433	0.0396054
LocusID 196	14	60217650	60251415	Mir719	Neuro2a.52067	-	1	10.8005	10.7645	10.7465	11.5557	0.0360384
LocusID 120	11	102194016	102230176	Mir8101	Neuro2a.30124	-	1	12.6118	12.5782	11.251	11.6092	0.0335818
LocusID 554	7	66258746	66388666	Mir7057	CT26.146611	-	1	11.5515	11.5201	10.7084	11.0461	0.031337
LocusID 483	5	123511344	123530111	Mir7647	Neuro2a.129015	-	1	10.1956	10.1652	9.4105	10.3122	0.03039
LocusID 27	1	153899895	153909173	Mir8114	C2C12.6233	+	1	14.1682	14.138	11.1485	12.9967	0.0302895
LocusID 448	4	135367286	135433883	Mir700	Neuro2a.118271	-	1	10.7616	10.733	9.81137	10.5765	0.0285359
LocusID 622	9	20907206	20952928	Mir7081	Neuro2a.163230	-	1	12.3052	12.2787	11.3782	12.849	0.0265393
LocusID 623	9	21062419	21131271	Mir7082	Neuro2a.163225	-	1	11.6012	11.5754	11.4006	11.8998	0.0257702
LocusID 493	5	139359573	139460620	Mir339	Neuro2a.130827	-	1	8.81136	8.78624	7.26912	9.37716	0.0251203
LocusID 53	10	81266145	81273258	Mir3057	Hepa1-6.26498	+	1	10.1617	10.1367	9.46147	10.2393	0.0250744
LocusID 396	3	30995745	31052736	Mir7008	MEF.90852	+	1	10.1548	10.1302	9.07481	10.4229	0.0245693
LocusID 439	4	125504652	125504881	Mir692-2	CT26.114852	+	1	13.7118	13.6893	12.8581	13.6257	0.02254
LocusID 192.2	14	54642161	54653906	Mir6948	Hepa1-6.72810	-	1	12.5578	12.5353	11.9956	12.481	0.0224853
LocusID 165	13	17738894	17748739	Mir466i	MEF.35509	+	1	5.16993	5.14975	3.52356	4.90689	0.0201779
LocusID 455	4	148145606	148159934	Mir7022	Neuro2a.119656	-	1	10.5128	10.4927	10.6925	10.4246	0.0200832
LocusID 655	X	7789956	7837722	Mir1198	Hepa1-6.244257	+	1	11.6215	11.6028	11.7803	12.4891	0.0187206
LocusID 262	16	43146922	43642551	Mir568	MEF.57395	+	1	9.3064	9.28826	9.11225	9.31659	0.0181387
LocusID 57	10	93961703	93963772	Mir331	Neuro2a.18008	-	1	4.98944	4.97191	3.43252	4.26004	0.017521
LocusID 488	5	136247089	136567491	Mir721	Neuro2a.130584	-	1	12.8279	12.8118	12.1023	12.7925	0.0161119
LocusID 207	14	73187494	73325701	Mir687	Neuro2a.53363	-	1	11.411	11.3963	10.1248	11.0627	0.0146441
LocusID 454	4	143107370	143212715	Mir7021	Neuro2a.119452	-	1	11.6324	11.6179	10.8406	11.1952	0.0145169
LocusID 49	10	79854605	79864428	Mir6910	MEF.13893	+	1	13.1373	13.123	12.1666	13.2669	0.014322
LocusID 147	12	80333264	80436600	Mir1843a	Neuro2a.37283	-	1	11.1611	11.1475	10.3315	10.6479	0.0136089
LocusID 66.2	10	128458688	128459054	Mir8105	MEF.17164	+	1	1.79111	1.78094	1.14216	1.24247	0.0101745
LocusID 281	17	29549740	29606895	Mir7667	C2C12.53219	+	1	9.13827	9.13186	8.87652	9.27263	0.00641484
LocusID 325	19	24919912	24961679	Mir3084-1	MEF.73984	-	1	8.08215	8.07948	8.47066	9.04439	0.00266426
LocusID 633	9	62057239	62122626	Mir5133	MEF.150539	-	1	9.97585	9.9737	8.91737	10.2627	0.0021506
LocusID 397	3	36448752	36476024	Mir7009	Neuro2a.101552	-	1	14.9595	14.9575	14.7342	15.3337	0.00202776
LocusID 358	2	31572650	31617544	Mir6998	E14tg2a.130167	+	1	10.585	10.5836	10.1668	10.7326	0.00140957
LocusID 627	9	22112770	22117206	Mir7084	Neuro2a.163451	-	1	10.3894	10.388	10.3061	10.5512	0.00134512
LocusID 151	12	87425407	87443846	Mir3068	Neuro2a.38136	-	1	9.49209	9.49093	9.20629	9.79884	0.00115043
LocusID 108	11	88351454	88353163	Mir378b	Neuro2a.28368	+	1	1	1	0	0.786383	2.88658e-15
LocusID 252	16	13452841	13454335	Mir365-1	MEF.54644	+	1	0	0	1.32193	0	0
LocusID 267	16	74015873	74410923	Mir691	C2C12.49927	-	1	0	0	0.584963	3.24793	0
LocusID 31	1	162217674	162223584	Mir214; Mir199a-2	CT26.8497	+	1	0.584963	0.584963	1.80735	0	0
LocusID 497	6	29022479	29023360	Mir129-1	E14tg2a.195577	+	1	0	0	1	0	0
LocusID 525	7	6730613	6961264	Mir3099	Neuro2a.141572	+	1	0	0	1.58496	0	0
LocusID 541	7	30589053	30589756	Mir3569	Hepa1-6.205144	+	1	0.584963	0.584963	1	1	0
LocusID 548.2	7	45154318	45175606	Mir7055	Neuro2a.144917	+	1	1.32193	1.32193	1.80735	1.32193	-2.22045e-15
LocusID 377	2	122637821	122641054	Mir147	MEF.84845	+	1	5	5	13.3583	10.3691	-5.32907e-15
LocusID 277	17	25773698	25782923	Mir6966	C2C12.52598	+	1	10.7846	10.785	9.4818	10.5736	-0.000408869
LocusID 480.2	5	115631875	115647553	Mir7030	C2C12.96437	+	1	12.1844	12.1856	11.6312	12.1248	-0.0012393
LocusID 425	4	56867022	56947416	Mir32	Hepa1-6.162931	-	1	9.31061	9.31515	8.51767	9.92333	-0.00453678
LocusID 422	4	44126165	44152811	NA	Hepa1-6.161552	-	1	11.3979	11.4025	10.1197	11.2321	-0.00454103
LocusID 335	19	47261932	47464604	Mir6995	E14tg2a.125316	-	1	11.0573	11.0622	8.66533	10.1066	-0.00489992
LocusID 645	9	110624537	110654153	Mir8107	Neuro2a.170579	-	1	11.525	11.5314	10.0741	11.1186	-0.00635012
LocusID 427	4	63215339	63334846	Mir455	Hepa1-6.163576	+	1	2.63392	2.64123	4.62854	4.35755	-0.0073043
LocusID 588	8	72460443	72475171	Mir7068	E14tg2a.231866	-	1	11.7005	11.708	10.64	11.6756	-0.00745796
LocusID 547	7	44989659	45015401	Mir7054	Neuro2a.144892	-	1	11.9474	11.9564	11.1391	11.7749	-0.00900014
LocusID 47	10	78400343	78413045	Mir6907	Neuro2a.16354	-	1	12.705	12.7147	11.9406	12.7547	-0.00969049
LocusID 206	14	70443137	70468691	Mir320	MEF.45340	+	1	5.11849	5.12894	2.95283	6.07018	-0.0104431
LocusID 618	8	124021163	124048301	Mir1967	C2C12.121142	+	1	9.42101	9.4315	8.31515	10.0314	-0.0104847
LocusID 664	X	94234608	94274755	Mir7673	MEF.158342	+	1	7.25739	7.27146	6.21917	7.17991	-0.0140752
LocusID 303	18	61096645	61117639	Mir6983	Hepa1-6.114212	+	1	15.8633	15.8787	14.1007	15.3145	-0.015463
LocusID 674	X	150519902	150588212	Mir3620	Hepa1-6.250236	-	1	8.10591	8.12153	7.19967	8.60918	-0.015625
LocusID 10	1	74391077	74397804	Mir26b	C2C12.2871	+	1	12.9272	12.9432	11.2757	12.1339	-0.0160283
LocusID 569.1	7	139978846	140036331	Mir7062	MEF.137359	-	1	15.2155	15.2317	16.1486	15.7669	-0.0162037
LocusID 274	17	23790555	23824818	Mir5125	Neuro2a.69618	+	1	14.088	14.1049	13.2875	13.8878	-0.0169251
LocusID 284	17	34837661	34850229	Mir6971; Mir6970	Neuro2a.71675	-	1	12.1467	12.1647	11.4239	11.7218	-0.0180232
LocusID 313	19	5651188	5686994	Mir6987	MEF.72602	-	1	12.1808	12.1991	11.0351	11.7233	-0.0183693
LocusID 470	5	77265436	77286430	Mir5098	Hepa1-6.178130	+	1	10.7665	10.785	11.1411	11.7316	-0.0185149
LocusID 504	6	71271591	71286668	Mir8112	MEF.123109	+	1	11.4724	11.4955	11.7874	11.6518	-0.0230692
LocusID 40	10	24869970	24913739	Mir6905	Neuro2a.13000	+	1	10.7108	10.7366	10.2128	10.7394	-0.0258069
LocusID 341	19	60761114	60790664	Mir3084-2	Neuro2a.86390	-	1	13.8686	13.8969	12.6214	14.2124	-0.0282467
LocusID 490.2	5	137295650	137314170	Mir7036	E14tg2a.191735	-	1	12.0309	12.0595	11.5475	12.4239	-0.0286103
LocusID 502	6	50564263	50593573	Mir6371	E14tg2a.198464	+	1	4.61471	4.64386	4.42626	3.70044	-0.0291463
LocusID 362	2	44983647	45110236	Mir5129	CT26.88427	-	1	14.333	14.3643	13.6312	14.1374	-0.0312447
LocusID 536	7	25201993	25220739	Mir7048	E14tg2a.211117	-	1	9.01051	9.04226	8.37065	8.47851	-0.0317435
LocusID 579	8	23058405	23148896	Mir486; Gm44365; Mir3107	MEF.139110	+	1	6.48382	6.5157	5.71425	6.69349	-0.0318841
LocusID 663	X	74273222	74281706	Mir7091	MEF.157890	-	1	13.1825	13.216	12.0009	12.6678	-0.0335399
LocusID 8	1	36335731	36369172	Mir6898	MEF.1261	-	1	11.3309	11.3645	11.9989	11.2324	-0.033628
LocusID 14	1	86341995	86359669	Mir3535	Neuro2a.4380	-	1	13.7873	13.822	12.9136	14.5694	-0.0346716
LocusID 491	5	137527837	137533297	Mir6418	C2C12.98344	-	1	13.8105	13.846	13.418	13.657	-0.0355327
LocusID 126	11	117075626	117078946	Mir6516	E14tg2a.46265	+	1	7.84549	7.88264	5.90689	7.08215	-0.037153
LocusID 324	19	23140099	23168195	Mir1192	MEF.73855	+	1	7.77149	7.81057	7.04439	9.53964	-0.0390822
LocusID 520	6	122818031	122845331	Mir7231	Neuro2a.139293	+	1	11.2988	11.3386	10.4027	10.7063	-0.0398185
LocusID 41	10	44268288	44363418	Mir1929	CT26.13274	+	1	11.1611	11.2015	10.346	11.5211	-0.0403795
LocusID 616	8	121950471	122014890	Mir7237	E14tg2a.237703	+	1	9.60592	9.64739	8.53406	9.30221	-0.0414608
LocusID 384	2	158624902	158639343	Mir3474	C2C12.74041	+	1	9.01017	9.05177	7.69857	8.7844	-0.0416044
LocusID 134	12	11266090	11319782	Mir7675	C2C12.25776	+	1	11.2408	11.2828	10.3146	12.1997	-0.0420075
LocusID 361	2	37569879	37703387	Mir5128	Neuro2a.89566	-	1	7.65105	7.69349	6.12928	8.25503	-0.0424353
LocusID 619	8	128357518	128505201	Mir1903	C2C12.121373	+	1	14.3613	14.4041	12.4731	13.7171	-0.0427165
LocusID 82	11	52098816	52127647	Mir3061; Gm24157	Neuro2a.23909	+	1	6.48382	6.53138	5.12928	6.29462	-0.0475657
LocusID 349	2	25428660	25448230	Mir3087	Neuro2a.87743	+	1	11.4831	11.5322	8.99859	11.4184	-0.0491745
LocusID 672	X	136171629	136197786	Mir6383	Hepa1-6.249449	+	1	6.90689	6.96	5.70044	7.45533	-0.0531113
LocusID 200	14	63605931	63666181	NA	MEF.44803	+	1	6.17955	6.23342	4.97652	5.97153	-0.0538666
LocusID 444	4	133369684	133422936	Mir5122	MEF.106745	+	1	11.4281	11.4831	11.8128	11.3764	-0.0549616
LocusID 367	2	92383563	92389300	Mir7000	Neuro2a.92812	-	1	5.22882	5.2854	5.70044	7.17991	-0.0565835
LocusID 322	19	10182848	10196874	Mir6993	Hepa1-6.119146	+	1	12.5603	12.6176	10.5063	12.8202	-0.0572494
LocusID 638	9	92266518	92269899	Mir6386	CT26.167964	-	1	8.14975	8.20945	7.59619	8.47978	-0.0597062
LocusID 114	11	97660202	97685455	Gm24158; Mir6927	E14tg2a.42748	+	1	12.3696	12.4301	12.5475	13.0928	-0.0604631
LocusID 210	14	118482692	118563525	NA	CT26.51392	-	1	10.0119	10.0735	8.82655	11.0317	-0.0615461
LocusID 44	10	76207224	76237877	Mir678	MEF.13343	-	1	9.90764	9.96939	9.86959	9.76818	-0.0617447
LocusID 453	4	139622860	139649334	Mir7020	E14tg2a.174994	+	1	10.2164	10.2784	8.64205	9.91476	-0.0620082
LocusID 293	17	70860579	70862732	Mir1195	Hepa1-6.106531	-	1	3.45943	3.52356	2.80735	2.70044	-0.0641303
LocusID 660	X	59062177	59134597	Mir504	E14tg2a.256616	-	1	6.45121	6.5157	5.04439	7.70736	-0.0644887
LocusID 327	19	34806973	34879522	Mir107	Neuro2a.84065	-	1	9.01291	9.07942	6.09972	9.10771	-0.0665064
LocusID 50	10	80261473	80288409	Mir6911	CT26.15519	+	1	10.8355	10.9033	10.0976	11.0708	-0.0678594
LocusID 23	1	135434642	135688142	Mir1231	CT26.7029	-	1	11.5303	11.5988	10.7717	11.3451	-0.068466
LocusID 352	2	27445490	27475744	Mir7578	E14tg2a.129303	-	1	10.5793	10.6506	9.2615	10.4548	-0.0712871
LocusID 84	11	55469636	55504834	Mir7652	Neuro2a.24373	+	1	12.2606	12.3332	11.5125	13.0845	-0.0726732
LocusID 639	9	94669577	95230441	Mir7656	C2C12.126308	+	1	13.3973	13.4705	8.15987	8.79766	-0.0731278
LocusID 32	1	176731471	176814649	Mir350	Neuro2a.9429	-	1	11.963	12.0387	12.0425	11.8602	-0.0756756
LocusID 548	7	45117413	45128799	Mir150; Mir5121	CT26.145338	+	1	14.5724	14.6498	13.4509	14.4052	-0.0773868
LocusID 131	11	120345630	120348505	Gm23419; Mir6935	Neuro2a.32754	-	1	16.3811	16.4597	16.0538	16.3423	-0.0786016
LocusID 661	X	60223282	60404006	Mir505	Hepa1-6.246618	-	1	10.6926	10.7715	9.80896	11.245	-0.078874
LocusID 99	11	75531051	75563160	Mir3971	C2C12.20255	+	1	14.3835	14.4633	12.8672	13.8617	-0.07979
LocusID 52	10	80826593	80829292	Mir1982	Neuro2a.16859	+	1	14.0361	14.1169	13.1251	13.9036	-0.0807818
LocusID 416	4	33310317	33502704	Mir8118	MEF.100089	+	1	9.94325	10.0248	9.66356	10.3292	-0.0815449
LocusID 571	7	141562152	141632996	Mir7063	C2C12.114462	+	1	13.1997	13.2843	11.0694	12.1658	-0.0846457
LocusID 603	8	105593794	105622409	Mir1966	Neuro2a.159262	+	1	10.3682	10.4535	8.88417	10.2384	-0.0852943
LocusID 160	12	112653824	112674894	Mir6939	MEF.34578	-	1	13.4847	13.5723	12.0457	13.3132	-0.0876793
LocusID 590	8	83723251	83741312	Mir1668	C2C12.118418	-	1	12.4794	12.5671	10.3707	11.4912	-0.0877229
LocusID 189	14	29978296	29993184	Mir6947	Neuro2a.49875	+	1	10.4626	10.5508	9.49771	10.2969	-0.0882662
LocusID 255.2	16	18300826	18348026	Mir185	MEF.55365	-	1	9.63209	9.72067	9.66534	9.90614	-0.0885855
LocusID 225.2	15	76290245	76290930	Mir3079	Hepa1-6.85097	-	1	3.58329	3.6719	1.32193	1.58496	-0.0886108
LocusID 524	7	3645202	3671108	Mir3572	Neuro2a.141177	+	1	10.9414	11.031	10.2125	10.8761	-0.0895974
LocusID 675	X	151800844	151935460	Mir98; Mirlet7f-2; Mir3113	Neuro2a.176683	+	1	13.0374	13.1284	12.0279	13.3868	-0.0909794
LocusID 568	7	135537792	135673776	Mir1962	C2C12.114176	+	1	11.9095	12.0005	10.8861	12.7819	-0.0910101
LocusID 320	19	8735781	8755642	Mir6992	Hepa1-6.118832	+	1	11.8081	11.9021	10.9685	11.6609	-0.093976
LocusID 85	11	60199101	60220628	Mir6921; Mir6922	CT26.23708	-	1	11.333	11.427	10.9177	12.1546	-0.0940409
LocusID 287	17	46202727	46254069	Mir693	MEF.63825	+	1	10.9864	11.0818	9.80856	11.4144	-0.0954411
LocusID 244	15	100640830	100669565	Mir6961	Neuro2a.61660	-	1	12.2536	12.351	10.5898	11.712	-0.0974643
LocusID 480	5	115565216	115622653	Mir7029	Hepa1-6.181788	+	1	12.1369	12.2346	10.7867	12.0599	-0.0976817
LocusID 348.2	2	25054304	25063034	Gm24328; Mir7664	E14tg2a.128744	+	1	9.30948	9.40939	7.72451	9.88035	-0.0999146
LocusID 261	16	33062354	33125790	Gm22231; Mir1947	Neuro2a.64693	+	1	8.26396	8.37055	6.96479	7.83872	-0.106591
LocusID 301	18	60803696	60812627	Mir5107	E14tg2a.116612	+	1	16.0286	16.1372	14.9393	15.4699	-0.108673
LocusID 224	15	76170972	76192024	NA	C2C12.43428	-	1	13.2994	13.4114	13.9145	14.3453	-0.112022
LocusID 612	8	117256651	117461513	Mir7078; Mir7077	Neuro2a.160482	+	1	11.6746	11.787	11.5208	11.684	-0.112466
LocusID 446	4	134560326	134704236	Mir6403	Neuro2a.118092	-	1	13.437	13.55	11.3312	12.4895	-0.113054
LocusID 119	11	101418594	101425179	Mir6929	Hepa1-6.45879	-	1	6.01171	6.12629	7.16458	7.19954	-0.114584
LocusID 223	15	76047158	76069758	Mir6952	MEF.50638	-	1	11.1577	11.2723	10.0928	11.3222	-0.114675
LocusID 592	8	84066723	84097167	Mir709	MEF.142437	+	1	9.82853	9.94581	9.15924	9.91737	-0.117276
LocusID 379	2	131039656	131041639	Mir6973b	E14tg2a.139822	-	1	5.12928	5.24793	2	4.24793	-0.118644
LocusID 231	15	79995953	80003368	Mir7213	C2C12.44045	-	1	11.0147	11.1338	10.7134	12.0168	-0.119066
LocusID 605	8	107069424	107096412	Mir7075	Neuro2a.159581	-	1	11.9403	12.0749	11.0541	12.2075	-0.13458
LocusID 494	5	139747288	139775705	Mir7037	Neuro2a.130968	-	1	11.0481	11.1833	10.325	11.0993	-0.135179
LocusID 67	10	128567527	128589555	Mir6917	E14tg2a.30223	-	1	8.04166	8.17742	7.58682	7.69697	-0.135761
LocusID 581	8	25154130	25159489	Mir8108	Neuro2a.153653	-	1	12.1755	12.3117	10.933	12.4303	-0.136199
LocusID 190	14	30549119	30573963	Mir3076	MEF.42491	+	1	13.7275	13.8638	13.1909	15.0129	-0.136275
LocusID 202	14	69390761	69693259	Mir6950	C2C12.39222	+	1	2.88541	3.02201	3.37667	5.32381	-0.136597
LocusID 305	18	61647405	61647876	Mir145a	Neuro2a.79676	-	1	2.32193	2.45943	2.16993	3.90689	-0.137504
LocusID 521	6	125096030	125131861	Mir7045	Neuro2a.139723	+	1	13.9075	14.0479	13.4048	14.1906	-0.14039
LocusID 47.2	10	78436746	78464964	Mir6908	MEF.13661	-	1	14.1499	14.2921	11.9493	13.4999	-0.142124
LocusID 659	X	56585053	56598043	Mir5116	E14tg2a.256460	-	1	10.2479	10.4003	9.04712	11.1053	-0.152418
LocusID 112	11	97050718	97068900	Mir8103	MEF.24993	+	1	9.3443	9.49735	8.11244	8.94836	-0.153055
LocusID 620	9	7763955	7794422	Mir5618	MEF.146703	+	1	12.4407	12.594	11.5046	13.1534	-0.153235
LocusID 171	13	58004930	58063831	Mir874	E14tg2a.63197	-	1	4.66187	4.81957	2.84817	4.30266	-0.157697
LocusID 482	5	122643528	122684017	Mir8115	E14tg2a.189670	+	1	12.307	12.4663	10.5004	11.2891	-0.159357
LocusID 150	12	85233728	85280503	Mir6938	Neuro2a.37762	-	1	9.7657	9.92852	8.47877	9.67242	-0.162818
LocusID 474	5	110879790	111289647	Mir701	Neuro2a.127204	+	1	8.17617	8.33985	5.94251	6.73808	-0.163676
LocusID 559	7	99535455	99606840	Mir326	Neuro2a.148213	+	1	13.0985	13.2647	10.4359	12.8421	-0.166178
LocusID 507	6	85334963	85342467	Mir705	CT26.136288	-	1	13.0743	13.241	12.1191	12.4959	-0.166706
LocusID 534	7	24969694	24997329	Mir7046; Mir7047	E14tg2a.211074	-	1	11.8855	12.0561	10.6064	11.5454	-0.170624
LocusID 170	13	55445298	55461074	Mir6943	Neuro2a.43373	+	1	11.086	11.2596	8.91886	10.7566	-0.173625
LocusID 510	6	94604529	94700350	Mir7041	C2C12.103531	-	1	6.39232	6.566	4.61471	6.29462	-0.173687
LocusID 68	11	4135161	4141172	Mir3060	Neuro2a.20755	+	1	9.6662	9.84035	8.75822	9.16801	-0.174148
LocusID 566	7	128271378	128298159	Mir3103	CT26.150798	-	1	10.2188	10.3949	8.51272	10.0244	-0.17616
LocusID 540	7	29768267	29781420	Mir1964	C2C12.108212	+	1	9.81249	9.99257	8.66927	9.49636	-0.180074
LocusID 556	7	81523531	81530385	Mir1839	E14tg2a.217985	+	1	7.38784	7.56973	6.00561	6.79766	-0.181888
LocusID 45	10	77622199	77645865	Mir1930	CT26.15092	+	1	11.6017	11.786	10.9365	11.7953	-0.18428
LocusID 43	10	75966352	76009296	Mir6409	E14tg2a.24332	+	1	4.42626	4.61471	2.80735	3.39232	-0.188445
LocusID 585.2	8	70905979	70933319	Mir1969	Neuro2a.156843	+	1	11.7058	11.895	10.218	11.1069	-0.189159
LocusID 166	13	21387051	21402749	Mir6942	MEF.35594	-	1	10.9038	11.0968	10.0603	10.5412	-0.192987
LocusID 214	15	27466560	27594905	Mir7117	MEF.47940	+	1	11.7256	11.922	9.12024	11.025	-0.196447
LocusID 393	2	181582014	181592732	Mir7006	Hepa1-6.144945	-	1	10.0004	10.1972	8.10722	9.69827	-0.196863
LocusID 356	2	29965289	30031453	Mir6997	E14tg2a.129713	+	1	12.9661	13.1646	11.8892	13.1485	-0.198499
LocusID 437	4	120968303	121017265	Mir7015	Neuro2a.115922	-	1	12.2642	12.4638	11.416	11.8634	-0.199554
LocusID 241	15	90224283	90233473	Mir7648	MEF.52509	+	1	11.0993	11.3004	10.2282	11.4719	-0.201005
LocusID 595	8	85059957	85067890	Mir7070	Neuro2a.158149	+	1	9.03411	9.2354	8.12412	8.61193	-0.201292
LocusID 339	19	57610957	58131976	Mir5623	Neuro2a.86045	+	1	10.0035	10.207	8.81378	10.4584	-0.203496
LocusID 532	7	19176278	19206327	Mir330	Neuro2a.142332	+	1	10.3278	10.5333	10.2049	10.7151	-0.2055
LocusID 142	12	69746763	70112106	Mir681	Neuro2a.36370	-	1	7.33539	7.54689	5.88264	7.76487	-0.211504
LocusID 70	11	6388781	6406393	Mir7651	E14tg2a.31271	+	1	12.5086	12.7206	12.3111	13.0968	-0.211995
LocusID 270	16	84703340	84715525	Mir155	CT26.64636	+	1	3.64386	3.85798	9.9993	6.87652	-0.214125
LocusID 299	18	37972550	37991385	Mir6981; Mir6980	Neuro2a.78128	-	1	12.3108	12.5289	10.6647	12.1111	-0.218188
LocusID 297	18	35553351	35590479	Mir1949; Gm49347	E14tg2a.114278	+	1	9.54708	9.76851	8.33423	10.2262	-0.22143
LocusID 621	9	15306183	15316979	Gm49349; Mir7650	E14tg2a.239962	+	1	9.95201	10.1802	8.99788	10.7497	-0.228207
LocusID 604	8	105939509	105966122	Mir7074	Neuro2a.159386	-	1	11.2771	11.5056	11.579	12.8558	-0.228421
LocusID 326	19	29101371	29143836	Mir101b	CT26.81846	+	1	8.40085	8.63292	7.32861	9.40028	-0.232067
LocusID 631	9	54699511	54715821	Mir5710	C2C12.123869	+	1	4.32193	4.55459	3.64386	4.45943	-0.232661
LocusID 59	10	95547007	95564212	Mir3058	MEF.15588	-	1	11.0593	11.2949	9.19353	11.3775	-0.235563
LocusID 336	19	47737371	47837377	Mir8090	E14tg2a.125462	-	1	4.00519	4.24581	4.59938	3.51999	-0.24062
LocusID 90	11	69614288	69635837	Mir467f	Neuro2a.26067	-	1	2.45943	2.70044	1.80735	3	-0.241008
LocusID 580	8	23116908	23149925	Mir486; Mir3107	Neuro2a.153500	+	1	5.00366	5.245	4.29805	5.20629	-0.241339
LocusID 649	9	118926747	119044093	Mir26a-1	MEF.155130	+	1	7.78463	8.02791	5.53916	8.21675	-0.243271
LocusID 545	7	44532746	44548950	Mir7053	E14tg2a.214288	-	1	9.7793	10.0303	8.49282	10.7534	-0.250987
LocusID 544	7	44441728	44471642	Mir7052	Neuro2a.144743	+	1	10.0327	10.2889	9.18364	9.97011	-0.256132
LocusID 431	4	94603149	94693474	Mir872	MEF.103234	+	1	8.72281	8.98085	8.0954	8.74735	-0.258047
LocusID 19	1	106542345	106714293	Mir3473f	C2C12.4544	-	1	5.33985	5.59991	5.12928	7.65105	-0.260063
LocusID 94	11	70432476	70440714	Mir7115	E14tg2a.38397	+	1	13.8992	14.1596	12.4774	13.0083	-0.26044
LocusID 395	3	28263214	28670263	Mir466q	Neuro2a.101203	+	1	4.90689	5.16993	5.2854	4.32193	-0.263034
LocusID 186	14	25459137	25700445	Mir3075	C2C12.36495	+	1	13.1738	13.4375	12.2593	13.5841	-0.26373
LocusID 408	3	99190926	99204616	Mir6481	Neuro2a.105767	-	1	4.75266	5.02005	4.49617	5.10059	-0.267391
LocusID 459	4	156229095	156234879	Mir7658	Neuro2a.121009	-	1	10.1147	10.3826	8.30263	9.75403	-0.267902
LocusID 542	7	31032726	31042336	Mir7050	MEF.130656	-	1	14.3849	14.6551	13.894	14.0887	-0.270165
LocusID 366	2	92183993	92361680	Mir1955	CT26.91272	+	1	10.9573	11.24	10.7623	10.6303	-0.282628
LocusID 272	17	6885108	6948501	Mir692-1	Neuro2a.68405	-	1	10.2538	10.5401	9.43463	10.1567	-0.286281
LocusID 279	17	26917021	26937886	Mir6968; Gm27775	CT26.68121	+	1	10.6294	10.9174	9.29862	9.9531	-0.288014
LocusID 101	11	78178655	78192542	Mir7653	E14tg2a.39822	+	1	13.8576	14.1574	12.762	13.9913	-0.299808
LocusID 9	1	64029501	64121505	Mir6899	Neuro2a.2856	-	1	9.07012	9.37069	9.52943	11.0382	-0.300566
LocusID 391	2	180257292	180258444	Mir3091	E14tg2a.145560	+	1	12.8897	13.1909	11.7389	12.763	-0.301211
LocusID 215	15	36239849	36283181	Mir8097	Neuro2a.56293	-	1	10.4998	10.807	10.056	10.9751	-0.307106
LocusID 602	8	105306119	105308672	Mir328; Gm27320	Neuro2a.159214	-	1	4.91822	5.23222	4.20424	5.19534	-0.313999
LocusID 307	18	68255454	68300318	Mir7219	Neuro2a.80146	-	1	10.6255	10.9414	9.01123	11.3347	-0.315925
LocusID 407	3	97689209	97889229	Mir7225	Hepa1-6.152943	-	1	10.4684	10.7859	10.103	11.378	-0.317492
LocusID 96	11	74847709	74898220	Mir6926	Neuro2a.26769	-	1	8.544	8.86418	6.63295	9.17115	-0.320183
LocusID 247	15	102973257	103036838	Mir196a-2; Mir615	Neuro2a.62073	+	1	2	2.32193	1.32193	1.80735	-0.321928
LocusID 218	15	53458828	53902481	Mir28c	E14tg2a.83909	-	1	1	1.32193	0	0	-0.321928
LocusID 179	13	95323616	95337840	NA	E14tg2a.66272	+	1	8.30378	8.62571	6.74819	8.40939	-0.321928
LocusID 104	11	85754993	85832709	Mir5110	Neuro2a.27931	-	1	6.11894	6.44294	4.97728	5.76818	-0.324002
LocusID 290	17	56412380	56461732	Mir6977	C2C12.55211	-	1	10.8358	11.1638	9.15796	12.0912	-0.327961
LocusID 66.3	10	128508076	128525960	Mir6916	Neuro2a.20402	-	1	13.8636	14.1929	13.3347	14.3361	-0.32926
LocusID 452	4	138313331	138326277	Gm27646; Mir7019	E14tg2a.174648	-	1	12.2403	12.5702	9.61563	10.8568	-0.329867
LocusID 357	2	30719954	30721426	Mir3089	Neuro2a.88586	+	1	0.949984	1.28638	0.786383	1.5796	-0.336399
LocusID 387	2	168634439	168710876	Mir7004	E14tg2a.144420	-	1	6.11894	6.45943	5.47573	5.70044	-0.340491
LocusID 585	8	70895364	70897483	Mir7067	C2C12.117641	-	1	14.3889	14.7314	13.0747	14.0783	-0.342533
LocusID 630	9	45937621	45955277	Mir7087	CT26.164288	-	1	12.4805	12.832	11.2682	11.9743	-0.351511
LocusID 141	12	54645388	54656540	Mir1892	Neuro2a.35605	-	1	11.7879	12.1425	9.47624	11.7015	-0.354603
LocusID 626	9	21799610	21852629	Mir7083	Neuro2a.163361	-	1	8.55561	8.91174	7.84373	8.4422	-0.356132
LocusID 360.2	2	32682573	32713238	Mir2861; Mir8093; Mir3960	Neuro2a.89058	-	1	8.0658	8.42435	6.30303	8.69555	-0.358542
LocusID 170,2	13	55473332	55488055	Mir6944	E14tg2a.62929	-	1	1.80735	2.16993	1	1.58496	-0.36257
LocusID 392	2	180397430	180398935	Mir133a-2	MEF.89422	+	1	1.80735	2.16993	4.67243	4.97728	-0.36257
LocusID 577	8	11611569	11635763	Mir7238	MEF.138460	-	1	10.0505	10.4147	8.42417	10.3348	-0.364156
LocusID 492	5	138163891	138171903	Mir25; Mir106b; Mir93	CT26.129948	-	1	10.2295	10.6266	9.10714	11.7011	-0.397077
LocusID 617	8	123102322	123135154	Mir7079; Mir7080	CT26.161060	+	1	13.9801	14.3919	12.8988	14.2716	-0.411742
LocusID 402	3	88435958	88438676	NA	Hepa1-6.150783	-	1	10.4009	10.8158	11.7167	11.6872	-0.414903
LocusID 266	16	44485042	44558905	Mir3081	MEF.57531	-	1	1.58496	2	2.45943	6.18982	-0.415037
LocusID 109	11	95957167	95979328	Mir3063	E14tg2a.42359	-	1	0.584963	1	2.70044	3.08746	-0.415037
LocusID 550	7	61683350	62114778	Mir344; Mir344c; Mir344e; Mir344h-1; Mir344g; Mir344b; Gm23917; Gm22466; Mir344f; Gm23873; Mir344-2; Mir344d-3; Mir344i; Mir344h-2; Gm24923; Mir344d-2; Gm23490	Neuro2a.145805	-	1	1.58496	2	1	2	-0.415037
LocusID 88	11	67078239	67102258	Mir6923	C2C12.19348	+	1	0.584963	1	1.58496	3.64386	-0.415037
LocusID 409	3	115979419	115980154	Mir669n	Neuro2a.106979	+	1	0.584963	1	0.584963	0.584963	-0.415037
LocusID 423	4	44524798	44647161	Mir5120	Neuro2a.111292	-	1	0.584963	1	2.85699	0	-0.415037
LocusID 477	5	113319681	113337663	Mir7230; Mir7229	E14tg2a.187877	-	1	0.584963	1	0.584963	0	-0.415037
LocusID 516	6	115774551	115805277	Mir7660	C2C12.104116	+	1	5.37504	5.79442	3.24793	4.42528	-0.419376
LocusID 518	6	118066347	118090443	Mir7044	Neuro2a.138771	+	1	7.10852	7.55459	5.26679	7.29921	-0.446064
LocusID 309	18	88971742	89132012	Mir6359	MEF.71886	+	1	8.76984	9.224	7.22399	8.59339	-0.454164
LocusID 106	11	87109131	87124640	Mir301	C2C12.21503	+	1	7.57365	8.02791	6.78136	9.02652	-0.454259
LocusID 29	1	160219102	160792947	Mir1927	E14tg2a.13896	-	1	8.65193	9.11958	7.57931	7.95125	-0.467652
LocusID 523	6	128944282	128974894	Mir7649	MEF.126795	-	1	5.49105	5.95976	2.5796	1	-0.468706
LocusID 360	2	32644980	32682695	Mir1954; Gm47291	Neuro2a.89049	+	1	10.9361	11.4118	11.7723	10.769	-0.47569
LocusID 48	10	79525251	79533821	Mir6909	Neuro2a.16454	-	1	9.40674	9.88493	8.98939	9.84471	-0.478197
LocusID 345	2	14257032	14266439	Mir511	Neuro2a.86996	+	1	10.1325	10.6147	7.33539	8.06878	-0.48221
LocusID 1	1	23290228	23293707	Mir30c-2	CT26.860	+	1	1.32193	1.80735	0.584963	1.80735	-0.485427
LocusID 42	10	62185383	62231294	Mir7662	Neuro2a.15068	-	1	1.32193	1.80735	0	1	-0.485427
LocusID 572	7	141949975	142005270	Mir3104	Neuro2a.151737	+	1	1.32193	1.80735	0	1.32193	-0.485427
LocusID 275	17	24220919	24251378	Mir5134; Mir6965	Neuro2a.69617	-	1	8.59991	9.09869	8.07815	10.375	-0.498782
LocusID 89	11	68983791	69008502	Mir3062	Neuro2a.25857	-	1	8.99718	9.57502	7.99151	10.3542	-0.577839
LocusID 561	7	101421692	101512825	Mir139	Neuro2a.148452	+	1	7.99718	8.57554	9.85097	10.9281	-0.57836
LocusID 328	19	34922336	34975592	Mir1950	E14tg2a.123402	+	1	8.77314	9.35315	7.43045	10.29	-0.580008
LocusID 398	3	65659384	65659617	Mir8120	CT26.101676	+	1	0	0.584963	1	0	-0.584963
LocusID 430	4	88905794	88942054	Mir31	MEF.102896	-	1	0	0.584963	2.90689	1	-0.584963
LocusID 565	7	127707269	127708504	Mir762	MEF.136476	+	1	7.11174	7.71286	6.09698	7.60289	-0.601118
LocusID 308	18	70516244	70516866	Mir6357	Neuro2a.80355	+	1	3.85798	4.45943	3.24793	4	-0.601451
LocusID 111	11	96849863	96861201	Mir152	MEF.24923	+	1	7.51175	8.11894	5.88264	7.29462	-0.607188
LocusID 257	16	22466895	22563762	Mir8095	Neuro2a.63980	-	1	7.12928	7.73809	3.16993	5.20945	-0.608809
LocusID 374	2	117116505	117187783	Mir674	Neuro2a.93861	+	1	3.70044	4.35755	5.35755	5.45943	-0.657112
LocusID 560	7	100869753	100932573	Mir3102	Neuro2a.148537	-	1	3.58496	4.24793	2.45943	3.64386	-0.662965
LocusID 69	11	4873972	4891453	Mir6918	MEF.17690	+	1	7.60354	8.27611	6.30375	8.31851	-0.672579
LocusID 236	15	84167784	84217676	Mir6392	Neuro2a.59819	+	1	6.47858	7.15295	5.33591	6.30205	-0.674369
LocusID 383	2	155597867	155634275	Mir499	E14tg2a.142402	+	1	0.449984	1.14216	1.08273	1.84723	-0.692172
LocusID 110	11	96292656	96306115	NA	CT26.27595	+	1	3.58496	4.32193	3.16993	3.64386	-0.736966
LocusID 643	9	108953559	108973222	Mir711	Neuro2a.170394	+	1	3.52356	4.2854	4	3.39232	-0.76184
LocusID 321	19	8888320	8888818	Mir5136	Neuro2a.82532	-	1	3.85798	4.67243	2.80735	4.80735	-0.814444
LocusID 591	8	84010174	84011930	Mir1199	E14tg2a.233139	-	1	4.93439	5.77897	2.16049	4.09603	-0.84458
LocusID 385	2	163017447	163083905	Mir7003	Neuro2a.98277	+	1	6.71425	7.58308	6.45531	9.61608	-0.868835
LocusID 246	15	102671728	102672015	Mir688	Hepa1-6.89677	-	1	0	1	0	1	-1
LocusID 528	7	10795161	11310712	Mir297-1; Gm26248	E14tg2a.209394	-	1	0	1	1.32193	1.32193	-1
LocusID 574	7	143978358	144398739	Mir3105	Hepa1-6.216847	+	1	0	1	0	0	-1
LocusID 617.2	8	123126999	123135154	Mir7080	Neuro2a.161342	+	1	0	1	1.32193	0	-1
LocusID 625	9	21613375	21614261	Mir1946b	Neuro2a.163315	-	1	0	1	1	0.584963	-1
LocusID 180	13	109260297	109938048	Mir582; Mir1904	MEF.40515	+	1	4.58496	5.61471	4.45943	5.85798	-1.02975
LocusID 6	1	34423948	34433136	Mir5103	CT26.1126	-	1	3.32193	4.39232	2.32193	3.32193	-1.07039
LocusID 159	12	108836047	108856812	Mir345	Hepa1-6.57237	+	1	3.70044	4.80735	2.70044	4.64386	-1.10692
LocusID 611	8	111686521	111690997	Mir7076	C2C12.120166	-	1	0	1.32193	0	0	-1.32193
LocusID 522.2	6	125233597	125234854	Mir8113	Neuro2a.139790	-	1	0	1.61095	1.4521	0.271553	-1.61095
