# Supplementary material for: DGCR8 deficiency impairs macrophage growth and unleashes the interferon response to mycobacteria
Source: Life Sci Alliance. 2021 Mar 26;4(6):e202000810. doi: 10.26508/lsa.202000810 (PMC8008949; doi:10.26508/lsa.202000810)
Supplement: Supplementary file 2 [file LSA-2020-00810_Table_S2.xlsx]

## Sheet: Tabelle1
Supplementary Table S2: differentially expressed genes in resting DGCR8-deficient macrophages
181 common up-regulated transcripts in "KO_mock vs. WT_mock" and "KO_mock vs. Cre_TAM"		93 common transcripts in "KO_mock vs. WT_mock" and "KO_mock vs. Cre_TAM"
Transcript ID	Gene symbol	Transcript ID	Gene symbol
ENSMUSG00000021458	2010111I01Rik	ENSMUSG00000109953	5430430B14Rik
ENSMUSG00000103103	4833445I07Rik	ENSMUSG00000023951	9130008F23Rik
ENSMUSG00000085295	4930430E12Rik	ENSMUSG00000056004	9330182L06Rik
ENSMUSG00000058046	4933430I17Rik	ENSMUSG00000021298	A430108G06Rik
ENSMUSG00000096929	A330023F24Rik	ENSMUSG00000054951	Adgre4
ENSMUSG00000098206	A430106G13Rik	ENSMUSG00000019256	Ahr
ENSMUSG00000092368	A930015D03Rik	ENSMUSG00000026832	Apc2
ENSMUSG00000109408	A930037H05Rik	ENSMUSG00000041809	Arfgef3
ENSMUSG00000050994	Adgb	ENSMUSG00000038295	Atg9b
ENSMUSG00000014498	Ankrd52	ENSMUSG00000013418	B4galnt2
ENSMUSG00000045932	Apol9b	ENSMUSG00000022718	B630019A10Rik
ENSMUSG00000021200	Asb2	ENSMUSG00000042734	BC035044
ENSMUSG00000027580	Asph	ENSMUSG00000072964	Bhlhb9
ENSMUSG00000053835	B430306N03Rik	ENSMUSG00000035390	Brsk1
ENSMUSG00000046718	Bst2	ENSMUSG00000035829	Cbx6
ENSMUSG00000087365	C430049B03Rik	ENSMUSG00000008845	Cd163
ENSMUSG00000038357	Camp	ENSMUSG00000047786	Cdnf
ENSMUSG00000029009	Ccdc86	ENSMUSG00000008206	Cers4
ENSMUSG00000035385	Ccl2	ENSMUSG00000032232	Cgnl1
ENSMUSG00000031779	Ccl22	ENSMUSG00000086851	Chd5
ENSMUSG00000000982	Ccl3	ENSMUSG00000074340	Clec2i
ENSMUSG00000018930	Ccl4	ENSMUSG00000030142	Clec4e
ENSMUSG00000016493	Cd46	ENSMUSG00000031789	Cngb1
ENSMUSG00000031871	Cdh5	ENSMUSG00000045382	Cxcr4
ENSMUSG00000046798	Cldn12	ENSMUSG00000020135	Cyp27a1
ENSMUSG00000061451	Clec4f	ENSMUSG00000015224	Cyp2j9
ENSMUSG00000020638	Cmpk2	ENSMUSG00000031480	Cytip
ENSMUSG00000002227	Csf1	ENSMUSG00000026748	Dgcr8
ENSMUSG00000040296	Ddx58	ENSMUSG00000001247	Edil3
ENSMUSG00000017830	Dhx58	ENSMUSG00000055963	Efhc1
ENSMUSG00000085604	Dhx58os	ENSMUSG00000002808	Efna1
ENSMUSG00000097589	Dleu2	ENSMUSG00000026383	Epb41l5
ENSMUSG00000020661	Dnmt3a	ENSMUSG00000033227	Epdr1
ENSMUSG00000061589	Dot1l	ENSMUSG00000039958	Etfbkmt
ENSMUSG00000086782	E130102H24Rik	ENSMUSG00000059336	Fads2
ENSMUSG00000024245	Egr1	ENSMUSG00000087203	Fbln5
ENSMUSG00000026435	Enpp6	ENSMUSG00000045045	Gm10941
ENSMUSG00000033068	Entpd6	ENSMUSG00000081885	Gm13231
ENSMUSG00000006235	Epor	ENSMUSG00000089715	Gm13986
ENSMUSG00000031483	Erlin2	ENSMUSG00000040152	Gm14048
ENSMUSG00000078122	F630028O10Rik	ENSMUSG00000085587	Gm14493
ENSMUSG00000028773	Fabp3	ENSMUSG00000085725	Gm15873
ENSMUSG00000032841	Fabp3-ps1	ENSMUSG00000101859	Gm29233
ENSMUSG00000019874	Fabp7	ENSMUSG00000021186	Gpr132
ENSMUSG00000078920	Fcgr1	ENSMUSG00000040229	Gpr34
ENSMUSG00000059089	Fcgr4	ENSMUSG00000005045	Gspt2
ENSMUSG00000021453	Gadd45g	ENSMUSG00000044156	Gstt2
ENSMUSG00000015027	Galns	ENSMUSG00000047592	Hepacam2
ENSMUSG00000104713	Gbp6	ENSMUSG00000035878	Hykk
ENSMUSG00000082419	Gm11425	ENSMUSG00000017144	Lix1
ENSMUSG00000086347	Gm11626	ENSMUSG00000044055	Lrfn4
ENSMUSG00000082292	Gm12250	ENSMUSG00000114424	Lsr
ENSMUSG00000073274	Gm14636	ENSMUSG00000047238	Mageh1
ENSMUSG00000082154	Gm16464	ENSMUSG00000080989	Ms4a4a
ENSMUSG00000093387	Gm20732	ENSMUSG00000064357	mt-Atp6
ENSMUSG00000096967	Gm26621	ENSMUSG00000038065	Mturn
ENSMUSG00000097998	Gm27019	ENSMUSG00000026170	Nhsl2
ENSMUSG00000110594	Gm33103	ENSMUSG00000078444	Nxpe5
ENSMUSG00000103174	Gm37168	ENSMUSG00000090164	Otos
ENSMUSG00000104116	Gm37296	ENSMUSG00000033565	Ovgp1
ENSMUSG00000104324	Gm37320	ENSMUSG00000023495	Pcbp4
ENSMUSG00000103593	Gm37352	ENSMUSG00000040204	Pclaf
ENSMUSG00000090386	Gm37694	ENSMUSG00000035246	Pcyt1b
ENSMUSG00000103219	Gm37787	ENSMUSG00000071723	Plxdc2
ENSMUSG00000104166	Gm38247	ENSMUSG00000049532	Ppp1r26
ENSMUSG00000103730	Gm38316	ENSMUSG00000037759	Ptger2
ENSMUSG00000098243	Gm4258	ENSMUSG00000032549	Rab6b
ENSMUSG00000014599	Gm42940	ENSMUSG00000068923	Rbfox2
ENSMUSG00000021556	Gm6548	ENSMUSG00000068463	Rbm11
ENSMUSG00000102562	Golm1	ENSMUSG00000032940	Rnd3
ENSMUSG00000047875	Gpr157	ENSMUSG00000020649	Rrm2
ENSMUSG00000040133	Gpr176	ENSMUSG00000045092	S1pr1
ENSMUSG00000026271	Gpr35	ENSMUSG00000044807	Sall2
ENSMUSG00000055413	H2-Q5	ENSMUSG00000005824	Slc14a1
ENSMUSG00000043740	H2-Q6	ENSMUSG00000058173	Smco4
ENSMUSG00000060550	H2-Q7	ENSMUSG00000054850	Smim10l2a
ENSMUSG00000079491	H2-T10	ENSMUSG00000071722	Spin4
ENSMUSG00000056116	H2-T22	ENSMUSG00000030711	Sult1a1
ENSMUSG00000037321	H2-T24	ENSMUSG00000101389	Syt11
ENSMUSG00000028037	Hdc	ENSMUSG00000030731	Syt3
ENSMUSG00000039501	Helz2	ENSMUSG00000024665	Thbs1
ENSMUSG00000029798	Herc6	ENSMUSG00000019852	Thsd1
ENSMUSG00000073489	Ifi204	ENSMUSG00000032915	Tnfsf14
ENSMUSG00000037849	Ifi206	ENSMUSG00000027954	Triqk
ENSMUSG00000043263	Ifi209	ENSMUSG00000079481	Ttc9
ENSMUSG00000026536	Ifi211	ENSMUSG00000026558	Uck2
ENSMUSG00000073491	Ifi213	ENSMUSG00000039496	Vegfa
ENSMUSG00000070501	Ifi214	ENSMUSG00000034488	Wnt6
ENSMUSG00000010358	Ifi35	ENSMUSG00000068962	Zfp114
ENSMUSG00000078616	Ifi44	ENSMUSG00000030145	Zfp248
ENSMUSG00000028207	Ifi47	ENSMUSG00000033318	Zfp354c
ENSMUSG00000034459	Ifit1	ENSMUSG00000072623	Zfp9
ENSMUSG00000024732	Ifit2	ENSMUSG00000030365
ENSMUSG00000074896	Ifit3
ENSMUSG00000062488	Ifit3b
ENSMUSG00000033581	Igf2bp2
ENSMUSG00000094006	Igkv4-59
ENSMUSG00000078853	Igtp
ENSMUSG00000070427	Il18bp
ENSMUSG00000074141	Il4i1
ENSMUSG00000025498	Irf7
ENSMUSG00000046879	Irgm1
ENSMUSG00000035692	Isg15
ENSMUSG00000039236	Isg20
ENSMUSG00000000555	Itga5
ENSMUSG00000046168	Kcnrg
ENSMUSG00000062960	Kdr
ENSMUSG00000026822	Lcn2
ENSMUSG00000033880	Lgals3bp
ENSMUSG00000001123	Lgals9
ENSMUSG00000044471	Lncpint
ENSMUSG00000024529	Lox
ENSMUSG00000027961	Lrrc39
ENSMUSG00000024399	Ltb
ENSMUSG00000032496	Ltf
ENSMUSG00000009376	Met
ENSMUSG00000089726	Mir17hg
ENSMUSG00000085148	Mir22hg
ENSMUSG00000111118	Mir99ahg
ENSMUSG00000015947	Mov10
ENSMUSG00000014542	Mthfr
ENSMUSG00000000386	Mx1
ENSMUSG00000023341	Mx2
ENSMUSG00000030327	Necap1
ENSMUSG00000002108	Nr1h3
ENSMUSG00000052776	Oas1a
ENSMUSG00000066861	Oas1g
ENSMUSG00000032690	Oas2
ENSMUSG00000032661	Oas3
ENSMUSG00000041827	Oasl1
ENSMUSG00000106025	Oasl2
ENSMUSG00000040328	Olfr56
ENSMUSG00000021203	Otub2
ENSMUSG00000063268	Parp10
ENSMUSG00000091549	Parp12
ENSMUSG00000022906	Parp9
ENSMUSG00000044703	Phf11a
ENSMUSG00000091649	Phf11b
ENSMUSG00000068245	Phf11d
ENSMUSG00000028698	Pik3r3
ENSMUSG00000045725	Prr15
ENSMUSG00000038173	Prr5l
ENSMUSG00000040511	Pvr
ENSMUSG00000070327	Rnf213
ENSMUSG00000020641	Rsad2
ENSMUSG00000033355	Rtp4
ENSMUSG00000066363	Serpina3f
ENSMUSG00000079049	Serpinb1c
ENSMUSG00000042842	Serpinb6b
ENSMUSG00000015314	Slamf6
ENSMUSG00000038179	Slamf7
ENSMUSG00000037344	Slc12a9
ENSMUSG00000036330	Slc18a1
ENSMUSG00000068246	Slc45a3
ENSMUSG00000078763	Slfn1
ENSMUSG00000018986	Slfn3
ENSMUSG00000037972	Snn
ENSMUSG00000029304	Spp1
ENSMUSG00000002007	Srpk3
ENSMUSG00000026104	Stat1
ENSMUSG00000040033	Stat2
ENSMUSG00000038507	Tap1
ENSMUSG00000078921	Tgtp2
ENSMUSG00000038418	Tmem151a
ENSMUSG00000073409	Tmem178
ENSMUSG00000056366	Tnfsf10
ENSMUSG00000060519	Tor3a
ENSMUSG00000052749	Trim30b
ENSMUSG00000029561	Trim30c
ENSMUSG00000028555	Ttc39a
ENSMUSG00000034714	Ttyh2
ENSMUSG00000020099	Unc5b
ENSMUSG00000030107	Usp18
ENSMUSG00000032010	Usp2
ENSMUSG00000040483	Xaf1
ENSMUSG00000027514	Zbp1
ENSMUSG00000039304	Znfx1
ENSMUSG00000027360
ENSMUSG00000116305
ENSMUSG00000115248
ENSMUSG00000116380
