# Supplementary material for: DGCR8 deficiency impairs macrophage growth and unleashes the interferon response to mycobacteria
Source: Life Sci Alliance. 2021 Mar 26;4(6):e202000810. doi: 10.26508/lsa.202000810 (PMC8008949; doi:10.26508/lsa.202000810)
Supplement: Supplementary file 3 [file LSA-2020-00810_Table_S3.xlsx]

## Sheet: Tabelle1
Supplementary Table S3: differentially expressed genes in TDM-stimulated WT and DGCR8-deficient macrophages
Row.names	Transcript.stable.ID	Gene symbol	wt_mock	ko_mock	wt_TDM	ko_TDM	apv genotype	apv TDM	apv interaction	Cluster_all_sig
ENSMUSG00000108732	ENSMUST00000205403	2310043P16Rik	3.08779	3.28347	1.60072	5.04566	0.907854	0.0464752	0.0489572	1
ENSMUSG00000103103	ENSMUST00000193193	4833445I07Rik	0.22565	2.78322	1.03137	2.08188	0.0464011	0.115806	0.0960613	1
ENSMUSG00000050345	ENSMUST00000091569	4930486L24Rik	1.0277	1.85031	-1.08402	3.28979	0.630298	0.0447642	0.0645601	1
ENSMUSG00000025058	ENSMUST00000113976	5430427O19Rik	5.05667	5.33251	3.75459	6.25207	0.731647	0.0149993	0.0452304	1
ENSMUSG00000096929	ENSMUST00000181226	A330023F24Rik	1.33829	4.49797	1.77854	4.57924	0.00908833	0.182952	0.445736	1
ENSMUSG00000098206	ENSMUST00000182158	A430106G13Rik	-2.28657	2.80031	-1.12987	3.64717	0.00917602	0.0586636	0.70176	1
ENSMUSG00000097566	ENSMUST00000181251	A930024N18Rik	-5.28585	-3.95694	-7.5047	-0.144885	0.50863	0.0698844	0.0455328	1
ENSMUSG00000084960	ENSMUST00000123703	B430010I23Rik	-0.826255	-1.09223	-3.4717	1.22778	0.917731	0.0271574	0.0474353	1
ENSMUSG00000091996	ENSMUST00000171277	BC049352	0.87573	0.821607	-0.593307	1.39628	0.966266	0.00817754	0.0455328	1
ENSMUSG00000094796	ENSMUST00000225029	BC147527	-0.632712	1.24467	-2.15828	4.93324	0.190626	0.0690243	0.0400137	1
ENSMUSG00000040552	ENSMUST00000042081	C3ar1	10.6499	10.959	8.86146	11.2456	0.47092	0.00108308	0.0363753	1
ENSMUSG00000087365	ENSMUST00000155622	C430049B03Rik	-1.73063	1.0936	-1.75414	1.67138	0.0365201	0.965275	0.358952	1
ENSMUSG00000009185	ENSMUST00000009329	Ccl8	-0.817284	1.39943	-2.63196	5.17196	0.212149	0.0778917	0.0442508	1
ENSMUSG00000052212	ENSMUST00000063956	Cd177	-2.70333	-0.0337541	-4.82616	-1.48508	0.134352	0.045631	0.613452	1
ENSMUSG00000016493	ENSMUST00000162650	Cd46	0.771547	3.16944	1.17824	3.11101	0.0365201	0.236976	0.352917	1
ENSMUSG00000040809	ENSMUST00000063062	Chil3	-0.0612762	3.67226	-2.10152	2.57789	0.0703283	0.0381794	0.426446	1
ENSMUSG00000039910	ENSMUST00000038107	Cited2	6.73179	6.64636	6.02125	8.0893	0.909152	0.0373338	0.0384413	1
ENSMUSG00000006782	ENSMUST00000103120	Cnp	6.12746	6.46818	5.16101	8.27571	0.725281	0.0687462	0.0449804	1
ENSMUSG00000074874	ENSMUST00000225439	Ctla2b	6.91514	7.26971	3.41057	8.01586	0.86701	0.00810593	0.0510977	1
ENSMUSG00000025357	ENSMUST00000026414	Dgka	4.44513	4.27861	3.25353	6.07412	0.901916	0.049042	0.0452213	1
ENSMUSG00000097589	ENSMUST00000182768	Dleu2	4.17438	6.797	3.6672	6.50048	0.00222048	0.0253449	0.41724	1
ENSMUSG00000021879	ENSMUST00000022433	Dnah12	-1.97588	-1.79294	-4.39308	0.240368	0.946352	0.030707	0.0503081	1
ENSMUSG00000086782	ENSMUST00000144604	E130102H24Rik	1.29293	4.37359	-0.496343	5.61789	0.0409935	0.0124165	0.0442508	1
ENSMUSG00000050212	ENSMUST00000052876	Eva1b	4.22056	4.21876	2.40198	4.82645	1	0.00438059	0.0414259	1
ENSMUSG00000046031	ENSMUST00000062784	Fam26f	3.7515	4.78011	2.32962	6.8024	0.3573	0.047382	0.0454067	1
ENSMUSG00000032265	ENSMUST00000034802	Fam46a	6.30036	6.8479	5.26644	8.4798	0.575789	0.0726413	0.048298	1
ENSMUSG00000015947	ENSMUST00000029748	Fcgr1	8.04618	9.3	6.51193	11.1883	0.156318	0.014287	0.0384413	1
ENSMUSG00000059089	ENSMUST00000078825	Fcgr4	6.24231	7.61116	2.84566	9.32978	0.310818	0.00507224	0.0400137	1
ENSMUSG00000039899	ENSMUST00000035799	Fgl2	7.33608	7.51896	3.39773	9.66842	0.946258	0.00600331	0.0410776	1
ENSMUSG00000029298	ENSMUST00000031238	Gbp9	5.36831	6.71232	4.54989	8.9412	0.18125	0.131856	0.0446095	1
ENSMUSG00000073902	ENSMUST00000184540	Gm1966	0.980507	2.5414	-0.555629	4.55719	0.189329	0.0391562	0.0452213	1
ENSMUSG00000096967	ENSMUST00000194661	Gm26621	-0.372608	2.23516	-0.622838	2.08748	0.0440717	0.597842	0.893715	1
ENSMUSG00000097860	ENSMUST00000181580	Gm26857	3.41938	3.0846	1.98696	3.88989	0.574026	0.00527213	0.0396878	1
ENSMUSG00000097998	ENSMUST00000183056	Gm27019	-5.55053	3.66811	-7.5047	4.0297	0.045552	0.247488	0.348152	1
ENSMUSG00000104116	ENSMUST00000192728	Gm37296	-1.44552	4.10498	-2.2086	4.56361	0.00222048	0.0805293	0.0985963	1
ENSMUSG00000103367	ENSMUST00000194617	Gm38158	2.20964	1.87031	0.0706563	2.60316	0.80639	0.0140323	0.0543237	1
ENSMUSG00000050936	ENSMUST00000051089	Gm42743	0.473765	0.651486	-1.35261	2.12352	0.898856	0.0144854	0.043194	1
ENSMUSG00000108048	ENSMUST00000203790	Gm43990	-4.865	-3.29837	-7.5047	-0.678989	0.454526	0.0487355	0.0541505	1
ENSMUSG00000106175	ENSMUST00000198018	Gm44313	1.47122	1.33929	-0.464488	2.46626	0.93982	0.0168645	0.0491792	1
ENSMUSG00000073555	ENSMUST00000031549	Gm4951	3.0223	5.30344	1.75014	7.9358	0.117801	0.101592	0.046147	1
ENSMUSG00000058163	ENSMUST00000109210	Gm5431	5.9254	7.27889	5.15322	8.79105	0.100386	0.0709084	0.0442508	1
ENSMUSG00000058470	ENSMUST00000189635	Gm8369	0.432977	0.951565	-1.20844	3.00176	0.686796	0.0362923	0.0452213	1
ENSMUSG00000042351	ENSMUST00000043149	Grap2	-0.602642	-0.311022	-2.61869	0.461078	0.861647	0.0244738	0.0645601	1
ENSMUSG00000004328	ENSMUST00000108492	Hif3a	-4.44989	-1.0953	-7.5047	-0.769037	0.189329	0.0488611	0.133102	1
ENSMUSG00000078851	ENSMUST00000108817	Hist3h2a	5.3527	5.24682	3.5842	6.43429	0.937988	0.0101209	0.043194	1
ENSMUSG00000102051	ENSMUST00000187250	I830127L07Rik	-4.18808	-0.414986	-7.5047	-2.25272	0.115284	0.0260782	0.389251	1
ENSMUSG00000062488	ENSMUST00000076249	Ifit3b	3.92622	7.20973	3.00847	11.0369	0.0668771	0.196641	0.0406872	1
ENSMUSG00000054072	ENSMUST00000066912	Iigp1	2.36727	5.1262	1.17067	9.67704	0.109526	0.163982	0.0400137	1
ENSMUSG00000016529	ENSMUST00000016673	Il10	2.37897	2.81241	0.195488	5.35168	0.813782	0.0322171	0.0452213	1
ENSMUSG00000000157	ENSMUST00000000161	Itgb2l	-6.41913	0.0751226	-5.2331	-1.00601	0.0471568	0.333118	0.228456	1
ENSMUSG00000026764	ENSMUST00000028102	Kif5c	3.16034	3.14356	1.1985	5.65854	0.998186	0.0147864	0.0384413	1
ENSMUSG00000030149	ENSMUST00000168919	Klrk1	-1.93214	-0.589468	-3.52559	3.65635	0.50075	0.156029	0.046147	1
ENSMUSG00000039783	ENSMUST00000140474	Kmo	1.93238	0.671063	-1.90067	3.09414	0.49473	0.00915746	0.043194	1
ENSMUSG00000032496	ENSMUST00000198884	Ltf	-0.401195	4.15172	-3.28272	1.95243	0.0765631	0.0318649	0.675525	1
ENSMUSG00000042228	ENSMUST00000041377	Lyn	8.39336	8.4163	7.13347	9.21078	0.988904	0.0117768	0.0452213	1
ENSMUSG00000020682	ENSMUST00000103209	Mmp28	-0.695549	-1.0291	-2.74445	-0.0704854	0.860287	0.0341517	0.0690686	1
ENSMUSG00000056290	ENSMUST00000136366	Ms4a4b	0.279922	1.41382	-0.960887	4.87738	0.413424	0.12328	0.043194	1
ENSMUSG00000024677	ENSMUST00000163078	Ms4a6b	6.40524	7.57809	5.32112	9.50046	0.217402	0.0570712	0.0437289	1
ENSMUSG00000045636	ENSMUST00000093534	Mtus1	4.03035	3.80915	2.46439	6.71002	0.900184	0.0493152	0.0414259	1
ENSMUSG00000006411	ENSMUST00000111286	Nectin4	4.65605	5.34198	3.25213	7.09365	0.553566	0.0506666	0.0489572	1
ENSMUSG00000072889	ENSMUST00000087216	Nfxl1	6.28434	6.78905	4.6702	7.92109	0.566121	0.0131337	0.0448051	1
ENSMUSG00000032484	ENSMUST00000035061	Ngp	-0.163103	4.00701	-4.5313	2.1336	0.0905398	0.00798616	0.160058	1
ENSMUSG00000005397	ENSMUST00000005532	Nid1	-2.91188	-1.97869	-5.2331	-1.96482	0.538044	0.0255666	0.111509	1
ENSMUSG00000038058	ENSMUST00000168172	Nod1	4.45496	5.42559	3.53273	7.86299	0.278799	0.0824811	0.0400137	1
ENSMUSG00000001166	ENSMUST00000117193	Oas1c	2.77668	3.35764	2.03699	4.65131	0.406437	0.0795503	0.0466889	1
ENSMUSG00000036353	ENSMUST00000196583	P2ry12	2.84801	3.04852	0.749816	3.90697	0.93982	0.0487583	0.0908366	1
ENSMUSG00000019990	ENSMUST00000020165	Pde7b	3.46131	4.80815	2.69771	6.49225	0.115568	0.0948915	0.0452213	1
ENSMUSG00000034614	ENSMUST00000045153	Pik3ip1	1.76209	1.75021	-0.172401	3.57523	0.998186	0.00585233	0.0363753	1
ENSMUSG00000086763	ENSMUST00000150314	Plxna4os1	2.06625	2.20089	-0.819272	3.40519	0.960937	0.0138685	0.0512241	1
ENSMUSG00000043286	ENSMUST00000114737	Pnpla1	-0.623435	-0.100843	-3.10624	1.12433	0.816973	0.041212	0.074097	1
ENSMUSG00000046442	ENSMUST00000055438	Ppm1e	0.192081	0.824793	-1.55282	2.3297	0.395437	0.00635961	0.0378661	1
ENSMUSG00000020732	ENSMUST00000067754	Rab37	-1.79199	-1.19528	-4.13449	-0.562722	0.675838	0.0163645	0.0615814	1
ENSMUSG00000056054	ENSMUST00000069927	S100a8	0.549269	3.36101	1.75252	2.19544	0.0464011	0.0491551	0.0548358	1
ENSMUSG00000056071	ENSMUST00000069960	S100a9	0.794718	4.11692	-1.69634	3.04572	0.0655247	0.0120803	0.193934	1
ENSMUSG00000026581	ENSMUST00000192047	Sell	-0.551574	0.579695	-3.67581	2.50834	0.499586	0.0134112	0.0455328	1
ENSMUSG00000037344	ENSMUST00000039991	Slc12a9	5.77328	7.01979	4.68102	8.28575	0.163579	0.0449209	0.0490088	1
ENSMUSG00000027030	ENSMUST00000102715	Stk39	-0.341375	0.797352	-2.71231	2.18125	0.493855	0.0321849	0.060392	1
ENSMUSG00000001444	ENSMUST00000001484	Tbx21	-3.45363	-2.19792	-7.5047	-2.38932	0.531112	0.0101606	0.0761414	1
ENSMUSG00000062175	ENSMUST00000081335	Tgif2	1.05449	1.36035	-0.0771821	2.43144	0.667404	0.0184785	0.043194	1
ENSMUSG00000037731	ENSMUST00000045154	Themis2	7.48495	7.85815	6.32738	9.78889	0.767171	0.0779452	0.0478357	1
ENSMUSG00000079164	ENSMUST00000193687	Tlr5	-0.108125	-0.864096	-3.99716	0.950985	0.84095	0.0436072	0.0781859	1
ENSMUSG00000045322	ENSMUST00000062241	Tlr9	6.55088	7.41262	2.88693	8.69803	0.424664	0.00196922	0.0363753	1
ENSMUSG00000035274	ENSMUST00000006559	Tpbg	-4.40808	-3.61618	-7.5047	-1.10096	0.780381	0.0454417	0.0593357	1
ENSMUSG00000078616	ENSMUST00000106828	Trim30c	1.73312	4.05204	0.409483	7.95986	0.141291	0.118949	0.0414259	1
ENSMUSG00000085912	ENSMUST00000133221	Trp53cor1	1.34541	1.28584	-0.780646	1.96377	0.973401	0.00606002	0.0452213	1
ENSMUSG00000111268	ENSMUST00000214412		-3.73116	-1.63379	-7.5047	1.02789	0.236228	0.00771954	0.0400137	1
ENSMUSG00000111654	ENSMUST00000216563		-3.23616	-3.19229	-7.5047	-0.8281	0.997188	0.0149993	0.0481885	1
ENSMUSG00000097383	ENSMUST00000181598	1500026H17Rik	-1.58323	-1.60067	-4.12436	-1.82193	0.99942	0.0311775	0.143615	2
ENSMUSG00000064202	ENSMUST00000175647	4430402I18Rik	-0.586664	-1.16499	-2.76842	-1.97605	0.733196	0.0324451	0.268456	2
ENSMUSG00000026736	ENSMUST00000028069	4930426L09Rik	-0.428088	-0.591479	-2.46453	-0.903622	0.915721	0.0121706	0.102282	2
ENSMUSG00000087424	ENSMUST00000127521	5730405O15Rik	-0.119356	-0.395364	-2.13392	-1.452	0.819223	0.0103243	0.24297	2
ENSMUSG00000087132	ENSMUST00000154407	A930001C03Rik	-2.39443	-2.94747	-6.07446	-3.60332	0.884086	0.042969	0.203059	2
ENSMUSG00000050103	ENSMUST00000049874	Agmo	2.2452	2.99149	-0.378492	0.878351	0.210266	0.000815315	0.271417	2
ENSMUSG00000040564	ENSMUST00000108451	Apoc1	-0.614224	-1.47201	-6.25639	-2.77862	0.812426	0.0130492	0.124007	2
ENSMUSG00000036452	ENSMUST00000145090	Arhgap26	3.84884	3.71139	1.77099	2.50082	0.909837	0.00534297	0.218106	2
ENSMUSG00000074794	ENSMUST00000159090	Arrdc3	6.05966	6.2306	3.83985	4.62495	0.675838	0.000382424	0.104232	2
ENSMUSG00000021200	ENSMUST00000021617	Asb2	1.88524	4.05319	-2.94647	1.75511	0.0712019	0.000483769	0.0470795	2
ENSMUSG00000040963	ENSMUST00000102572	Asgr2	-1.03048	-3.03994	-7.5047	-3.59987	0.293124	0.00191626	0.0452213	2
ENSMUSG00000020774	ENSMUST00000021119	Aspa	-2.7723	-0.861863	-7.5047	-6.07564	0.52347	0.0232627	0.851	2
ENSMUSG00000027358	ENSMUST00000028836	Bmp2	4.54827	4.00902	-0.520422	1.44568	0.600309	0.000573023	0.0533314	2
ENSMUSG00000017446	ENSMUST00000124861	C1qtnf1	-2.23656	-1.83542	-7.5047	-3.87432	0.8774	0.00405543	0.100167	2
ENSMUSG00000036526	ENSMUST00000085786	Card11	5.61208	5.42269	2.52222	3.74642	0.867794	0.00172945	0.103498	2
ENSMUSG00000036641	ENSMUST00000131959	Ccdc148	-0.696208	0.21873	-3.67581	-1.10162	0.380153	0.00345271	0.108871	2
ENSMUSG00000064039	ENSMUST00000071404	Ccr1l1	-0.2425	0.627983	-4.39308	-0.407766	0.549247	0.0031995	0.0640506	2
ENSMUSG00000069609	ENSMUST00000100240	Cd300ld4	3.71414	3.86734	-0.363033	2.02495	0.953537	0.00438059	0.124729	2
ENSMUSG00000089722	ENSMUST00000100239	Cd300ld5	3.85811	4.10657	-1.73711	2.26647	0.972497	0.0259561	0.217296	2
ENSMUSG00000023274	ENSMUST00000024044	Cd4	4.47712	3.79525	2.2492	3.27821	0.433962	0.00496839	0.0760658	2
ENSMUSG00000015854	ENSMUST00000015998	Cd5l	5.78394	5.39261	3.33845	4.32474	0.869391	0.038987	0.341145	2
ENSMUSG00000015396	ENSMUST00000015540	Cd83	7.08917	7.22264	4.51836	6.17792	0.87061	0.00108308	0.0549015	2
ENSMUSG00000057402	ENSMUST00000076671	Cldn34b2	-3.9964	-2.24235	-7.5047	-4.76191	0.424664	0.0233068	0.574743	2
ENSMUSG00000049037	ENSMUST00000060484	Clec4a1	8.83689	9.11484	5.96812	8.78701	0.754458	0.00156008	0.0442508	2
ENSMUSG00000043832	ENSMUST00000204427	Clec4a3	7.96215	8.44568	5.00059	7.29627	0.549522	0.00150417	0.0602877	2
ENSMUSG00000059639	ENSMUST00000079379	Clec4a4	0.000516358	0.617819	-2.70334	-0.464869	0.6829	0.0120029	0.178189	2
ENSMUSG00000019997	ENSMUST00000020171	Ctgf	-2.19267	-1.1102	-6.48141	-3.24614	0.694524	0.0190375	0.293422	2
ENSMUSG00000044258	ENSMUST00000021880	Ctla2a	3.91245	3.07489	0.927668	2.56119	0.142626	0.000440993	0.0363753	2
ENSMUSG00000040314	ENSMUST00000015583	Ctsg	-4.18584	-1.15522	-7.5047	-3.59987	0.181829	0.0255546	0.611153	2
ENSMUSG00000044816	ENSMUST00000148020	D630023F18Rik	-0.231579	0.839779	-2.33674	-0.021498	0.407786	0.0220174	0.244571	2
ENSMUSG00000074274	ENSMUST00000098678	D930028M14Rik	0.0488031	-0.380064	-3.94453	-0.786019	0.765046	0.00229281	0.0466889	2
ENSMUSG00000030409	ENSMUST00000032568	Dmpk	4.71287	5.76912	0.314488	3.12713	0.642605	0.0101517	0.312085	2
ENSMUSG00000072596	ENSMUST00000074839	Ear2	-0.839588	0.544014	-4.80002	-2.10716	0.429028	0.00724919	0.352158	2
ENSMUSG00000028943	ENSMUST00000030785	Espn	0.173628	-0.28093	-2.91979	-1.27747	0.84916	0.0201208	0.187311	2
ENSMUSG00000011263	ENSMUST00000137613	Exoc3l2	-2.51893	-2.39926	-7.5047	-3.87432	0.978062	0.00576906	0.0968825	2
ENSMUSG00000078122	ENSMUST00000133125	F630028O10Rik	5.65498	7.84387	3.53386	5.71344	0.0365201	0.00184338	0.987694	2
ENSMUSG00000049872	ENSMUST00000069125	Fam26e	-1.44331	-2.13522	-4.80002	-2.65269	0.712615	0.0114855	0.0999562	2
ENSMUSG00000048031	ENSMUST00000194102	Fcrl5	1.52306	1.18513	-2.56748	-0.709798	0.834337	0.00235454	0.0961845	2
ENSMUSG00000015852	ENSMUST00000090986	Fcrls	9.58141	9.5948	4.48667	6.32362	0.998682	0.00088943	0.105899	2
ENSMUSG00000024013	ENSMUST00000123989	Fgd2	7.02809	7.08724	4.25597	6.17332	0.958281	0.00101007	0.0468137	2
ENSMUSG00000050035	ENSMUST00000059383	Fhl4	-2.0222	-3.29837	-6.07446	-3.2525	0.673748	0.0319512	0.123172	2
ENSMUSG00000003545	ENSMUST00000003640	Fosb	-1.06402	-0.11655	-3.20038	-1.71396	0.536594	0.0344386	0.660924	2
ENSMUSG00000056829	ENSMUST00000072915	Foxb2	-2.45661	-3.76662	-6.48141	-4.76191	0.616423	0.0230704	0.169438	2
ENSMUSG00000006344	ENSMUST00000219247	Ggt5	1.94396	3.07199	-0.335861	1.16289	0.354934	0.0137788	0.713478	2
ENSMUSG00000087351	ENSMUST00000146963	Gm11464	-2.33892	-1.59461	-7.5047	-2.38803	0.71274	0.00357947	0.0582658	2
ENSMUSG00000084252	ENSMUST00000120008	Gm12036	-2.19078	-3.8812	-4.82616	-2.85102	0.401127	0.0433474	0.0862758	2
ENSMUSG00000085213	ENSMUST00000128800	Gm13091	0.100335	-0.206979	-2.39415	-1.2302	0.8774	0.0194408	0.232152	2
ENSMUSG00000080703	ENSMUST00000118615	Gm13183	-3.29792	-2.50678	-7.5047	-4.76191	0.814133	0.0274439	0.378389	2
ENSMUSG00000086109	ENSMUST00000147685	Gm13391	0.848166	1.1068	-1.91006	0.375744	0.825712	0.00327021	0.0669005	2
ENSMUSG00000085591	ENSMUST00000130773	Gm13479	-1.85207	-1.48814	-6.07446	-1.16109	0.931278	0.0259749	0.100329	2
ENSMUSG00000078956	ENSMUST00000109473	Gm14221	2.80055	3.78139	0.538936	2.05629	0.243407	0.0037619	0.4102	2
ENSMUSG00000082560	ENSMUST00000121852	Gm15157	-2.33788	-2.24272	-7.5047	-5.35273	0.994978	0.03976	0.503069	2
ENSMUSG00000090185	ENSMUST00000160463	Gm15523	-0.633958	0.403812	-6.25639	-2.36774	0.684884	0.00600331	0.168198	2
ENSMUSG00000086717	ENSMUST00000134649	Gm15655	5.21357	5.33131	2.47035	5.14361	0.913152	0.00156008	0.0431167	2
ENSMUSG00000086825	ENSMUST00000130486	Gm15675	0.710765	0.131309	-4.33596	-2.74304	0.864887	0.0119712	0.300852	2
ENSMUSG00000089781	ENSMUST00000161447	Gm15756	-2.42185	-2.32276	-5.2331	-2.0833	0.976017	0.0174808	0.0802412	2
ENSMUSG00000085786	ENSMUST00000141700	Gm15987	1.5144	1.03259	-3.67043	-0.647556	0.864887	0.00585233	0.103886	2
ENSMUSG00000090939	ENSMUST00000164176	Gm17147	1.20598	1.28107	-1.64412	0.434295	0.966266	0.00277782	0.066535	2
ENSMUSG00000086860	ENSMUST00000135086	Gm1720	-0.904783	-0.475475	-5.2331	-2.22575	0.815257	0.0033897	0.0967339	2
ENSMUSG00000090996	ENSMUST00000164863	Gm20458	1.19248	2.27218	-7.49667	1.50074	0.409969	0.00027745	0.0363753	2
ENSMUSG00000093456	ENSMUST00000176454	Gm20662	-1.52233	-3.28951	-5.83974	-2.71542	0.604991	0.0426467	0.120053	2
ENSMUSG00000065389	ENSMUST00000083455	Gm23100	-1.23049	-1.82049	-4.10313	-2.49729	0.789696	0.0259749	0.175404	2
ENSMUSG00000097872	ENSMUST00000181730	Gm26702	-1.52698	-0.760133	-6.25639	-3.70096	0.823982	0.0194846	0.423578	2
ENSMUSG00000100536	ENSMUST00000186130	Gm28873	-1.46278	-2.68018	-5.96788	-2.24499	0.724005	0.0309606	0.107052	2
ENSMUSG00000106492	ENSMUST00000198744	Gm29707	-1.792	-1.57037	-6.25639	-4.32278	0.960612	0.0162039	0.39187	2
ENSMUSG00000102599	ENSMUST00000194293	Gm38386	-1.17105	-1.20667	-4.80002	-2.36463	0.99757	0.0133168	0.153412	2
ENSMUSG00000108371	ENSMUST00000205674	Gm38832	-0.332374	1.10012	-3.86577	0.48375	0.210266	0.00227675	0.0507961	2
ENSMUSG00000107306	ENSMUST00000201367	Gm42577	-1.79972	-3.76356	-4.22739	-2.77862	0.314017	0.0497704	0.0926691	2
ENSMUSG00000104662	ENSMUST00000199664	Gm43267	-1.46287	-2.37702	-4.82616	-3.40679	0.661237	0.0178811	0.171114	2
ENSMUSG00000083140	ENSMUST00000118222	Gm5073	-1.48857	-2.0518	-5.2331	-4.039	0.820371	0.0143797	0.287387	2
ENSMUSG00000057829	ENSMUST00000055957	Gm5278	-1.104	-1.75335	-4.12436	-1.6738	0.777449	0.0257695	0.10817	2
ENSMUSG00000078783	ENSMUST00000108361	Gm9733	-2.03714	-1.17026	-6.07446	-4.31345	0.797671	0.0323305	0.699368	2
ENSMUSG00000030054	ENSMUST00000032133	Gp9	-3.9964	-2.24235	-7.5047	-4.05178	0.440259	0.0261803	0.352395	2
ENSMUSG00000037661	ENSMUST00000130294	Gpr160	3.21583	3.50395	0.51401	2.18317	0.64447	0.000848696	0.0593357	2
ENSMUSG00000050075	ENSMUST00000085040	Gpr171	0.82156	-1.01258	-3.38982	-1.38936	0.264959	0.00463806	0.0584534	2
ENSMUSG00000001986	ENSMUST00000128197	Gria3	-1.75764	-0.690369	-4.37761	-2.16402	0.551294	0.0287644	0.411844	2
ENSMUSG00000028497	ENSMUST00000132493	Hacd4	7.69808	7.84024	5.51095	7.16236	0.913152	0.0056025	0.0985815	2
ENSMUSG00000023781	ENSMUST00000024543	Hes7	-1.42697	-2.49172	-7.5047	-3.32887	0.690766	0.00536139	0.0667909	2
ENSMUSG00000006611	ENSMUST00000151243	Hfe	7.24422	7.10973	4.54272	5.49305	0.819657	0.000450472	0.0615814	2
ENSMUSG00000099583	ENSMUST00000105105	Hist1h3d	-1.49787	-0.303473	-4.06418	-1.3161	0.445959	0.0215179	0.233244	2
ENSMUSG00000064288	ENSMUST00000102983	Hist1h4k	-0.532706	-0.830807	-3.58986	-1.84294	0.918226	0.0251512	0.214939	2
ENSMUSG00000000732	ENSMUST00000105393	Icosl	5.05299	4.80744	2.51439	5.18222	0.812905	0.00301261	0.043194	2
ENSMUSG00000007872	ENSMUST00000008016	Id3	6.13476	6.71752	1.55674	3.27416	0.812905	0.0072232	0.483711	2
ENSMUSG00000025491	ENSMUST00000106042	Ifitm1	2.6063	1.83304	-0.157126	0.834972	0.551354	0.00810593	0.133102	2
ENSMUSG00000036826	ENSMUST00000043850	Igflr1	-0.108436	-1.60165	-3.18291	-1.31531	0.523489	0.0417144	0.125029	2
ENSMUSG00000076617	ENSMUST00000177715	Ighm	6.58354	5.32898	2.54211	4.26287	0.0905398	0.00027745	0.0363753	2
ENSMUSG00000094502	ENSMUST00000199933	Ighv1-69	-2.8192	-2.07107	-6.43601	-3.52803	0.836278	0.0487152	0.348567	2
ENSMUSG00000096326	ENSMUST00000199373	Ighv1-78	-2.14011	-1.7865	-6.07446	-1.88175	0.926962	0.0259907	0.118076	2
ENSMUSG00000076549	ENSMUST00000103350	Igkv4-68	-1.45902	-0.726589	-6.05034	-1.95473	0.872939	0.0410851	0.238628	2
ENSMUSG00000076577	ENSMUST00000103378	Igkv8-30	0.131992	0.932745	-2.22354	0.193884	0.698112	0.0497988	0.290928	2
ENSMUSG00000105547	ENSMUST00000200235	Iglc3	-1.78339	-1.07636	-6.48141	-1.47337	0.801374	0.0105159	0.0834984	2
ENSMUSG00000000869	ENSMUST00000127858	Il4	-0.898643	-0.602628	-3.3163	-1.88175	0.903919	0.0345869	0.404263	2
ENSMUSG00000039115	ENSMUST00000044165	Itga9	5.24765	5.42205	2.41358	3.56216	0.8774	0.00201677	0.1807	2
ENSMUSG00000002799	ENSMUST00000075827	Jag2	0.850501	-0.249718	-1.88765	-0.991772	0.629245	0.0487072	0.262526	2
ENSMUSG00000028758	ENSMUST00000105818	Kif17	-2.03714	-2.39788	-6.48141	-3.13054	0.915721	0.0125315	0.107047	2
ENSMUSG00000010021	ENSMUST00000126555	Kif19a	1.86858	1.82227	-0.893345	1.47218	0.986965	0.00569862	0.0669314	2
ENSMUSG00000030087	ENSMUST00000032174	Klf15	-2.77976	-4.43148	-7.5047	-4.76191	0.580927	0.0215524	0.11587	2
ENSMUSG00000044485	ENSMUST00000007156	Klk1b11	-0.17594	-4.48124	-4.82616	-1.32633	0.0966871	0.00884067	0.0414259	2
ENSMUSG00000070873	ENSMUST00000117550	Lilra5	-1.1289	-0.442097	-3.67581	-1.0866	0.670305	0.0186695	0.154904	2
ENSMUSG00000021423	ENSMUST00000021860	Ly86	8.45424	8.70154	5.56482	8.71906	0.816621	0.00217636	0.0437289	2
ENSMUSG00000055435	ENSMUST00000069009	Maf	9.04137	9.07929	6.32929	8.73613	0.981311	0.00158292	0.0448051	2
ENSMUSG00000040950	ENSMUST00000041550	Mgl2	1.67506	-0.615411	-5.0118	-2.56474	0.578717	0.019776	0.173071	2
ENSMUSG00000097636	ENSMUST00000181539	Mirt1	-1.49762	-1.0159	-3.52559	-2.05912	0.716941	0.0192577	0.309109	2
ENSMUSG00000056458	ENSMUST00000084974	Mok	0.655107	0.636916	-1.45197	0.641951	0.998682	0.0383331	0.137381	2
ENSMUSG00000101389	ENSMUST00000188995	Ms4a4a	5.36718	4.26297	3.34185	4.28308	0.366196	0.0212031	0.100371	2
ENSMUSG00000024049	ENSMUST00000024847	Myom1	1.95912	1.85654	-0.992869	0.527395	0.935118	0.00166864	0.0739227	2
ENSMUSG00000040037	ENSMUST00000074015	Negr1	-1.2819	-1.60342	-7.5047	-4.76191	0.90004	0.00191626	0.0985593	2
ENSMUSG00000035356	ENSMUST00000036273	Nfkbiz	6.8785	7.09611	4.18667	6.34106	0.836116	0.00228486	0.0596336	2
ENSMUSG00000109675	ENSMUST00000210160	Nxpe1-ps	4.89125	4.95601	2.34833	4.27127	0.917674	0.000369872	0.0378661	2
ENSMUSG00000022026	ENSMUST00000088735	Olfm4	-1.54436	-0.419214	-4.82616	-2.05872	0.566121	0.0180474	0.28812	2
ENSMUSG00000045780	ENSMUST00000062144	Olfr624	-1.89964	-1.79354	-4.37761	-1.97533	0.974794	0.028827	0.134463	2
ENSMUSG00000024922	ENSMUST00000025861	Ovol1	0.731431	0.701421	-1.62565	0.875322	0.995831	0.0173148	0.08178	2
ENSMUSG00000028019	ENSMUST00000029652	Pdgfc	2.28095	3.1667	-1.10282	2.28059	0.366138	0.00191626	0.0534707	2
ENSMUSG00000020717	ENSMUST00000103069	Pecam1	2.24267	2.17841	-1.26903	1.16203	0.988269	0.00950439	0.121586	2
ENSMUSG00000017754	ENSMUST00000109316	Pltp	10.2932	10.096	7.90354	9.05138	0.69533	0.000573023	0.0466889	2
ENSMUSG00000031385	ENSMUST00000149478	Plxnb3	2.3545	3.24155	-0.775017	0.547619	0.249243	0.00108308	0.468561	2
ENSMUSG00000008496	ENSMUST00000175774	Pou2f2	8.02775	7.98151	5.48336	7.21728	0.955884	0.000546286	0.0410776	2
ENSMUSG00000043795	ENSMUST00000054910	Prr33	-0.0425385	-1.5676	-2.44443	-0.356529	0.282387	0.0183971	0.0532156	2
ENSMUSG00000034686	ENSMUST00000046533	Prr7	-2.28082	-2.71473	-6.48141	-4.31345	0.902939	0.0193035	0.213548	2
ENSMUSG00000033278	ENSMUST00000037974	Ptprm	0.657034	2.04292	-1.88312	0.87412	0.23801	0.00744986	0.169252	2
ENSMUSG00000064147	ENSMUST00000087942	Rab44	-1.00411	0.125751	-4.56757	-1.68137	0.563883	0.0136102	0.260306	2
ENSMUSG00000038807	ENSMUST00000102521	Rap1gap2	0.990146	1.52834	-1.34396	0.775439	0.738225	0.0220174	0.195367	2
ENSMUSG00000022469	ENSMUST00000126854	Rapgef3	1.23031	0.944574	-1.03495	0.0405038	0.732986	0.00277782	0.0861407	2
ENSMUSG00000019944	ENSMUST00000164034	Rhobtb1	4.87072	4.09848	1.35416	2.72727	0.286506	0.000648442	0.0455328	2
ENSMUSG00000038068	ENSMUST00000068891	Rnf144b	6.16189	6.93711	3.45928	5.56174	0.0905398	0.000243872	0.0414259	2
ENSMUSG00000024653	ENSMUST00000025554	Scgb1a1	-2.83859	-2.22513	-6.48141	-3.13234	0.864106	0.0408808	0.229895	2
ENSMUSG00000038777	ENSMUST00000142306	Sema6c	-0.919464	-1.28554	-3.82291	-2.93401	0.908536	0.042278	0.475412	2
ENSMUSG00000021892	ENSMUST00000140002	Sh3bp5	6.93605	7.42889	4.61408	6.27071	0.413424	0.00138477	0.0769463	2
ENSMUSG00000073758	ENSMUST00000094760	Sh3d21	0.409722	0.411865	-1.88312	0.593231	1	0.0167192	0.0791372	2
ENSMUSG00000030474	ENSMUST00000032667	Siglece	5.20059	6.13101	3.13076	5.62397	0.500091	0.0278927	0.185513	2
ENSMUSG00000020798	ENSMUST00000155774	Spns3	0.445563	0.0250246	-2.37091	-0.652623	0.699172	0.00353221	0.0661501	2
ENSMUSG00000023367	ENSMUST00000204400	Tmem176a	8.05041	7.88965	5.83801	6.65407	0.852027	0.0020832	0.121898	2
ENSMUSG00000029810	ENSMUST00000166247	Tmem176b	9.20484	9.07775	6.8494	7.65574	0.880909	0.00150417	0.120886	2
ENSMUSG00000022496	ENSMUST00000023140	Tnfrsf17	-3.0038	-2.13522	-7.5047	-2.38932	0.645501	0.00508746	0.0584534	2
ENSMUSG00000032554	ENSMUST00000112645	Trf	9.60401	9.78536	6.71404	7.96933	0.612451	0.000150999	0.0452213	2
ENSMUSG00000069792	ENSMUST00000092836	Wfdc17	6.64334	6.75284	4.48357	5.51139	0.931606	0.00458994	0.194355	2
ENSMUSG00000000983	ENSMUST00000001009	Wfdc18	-2.21946	-2.13522	-5.2331	-4.31345	0.984573	0.0236005	0.582641	2
ENSMUSG00000055538	ENSMUST00000069180	Zcchc24	5.54187	5.34732	3.36696	4.52741	0.880316	0.00715932	0.129491	2
ENSMUSG00000055202	ENSMUST00000200914	Zfp811	0.253792	1.85834	-4.39308	0.219476	0.159779	0.00100497	0.0489489	2
ENSMUSG00000034949	ENSMUST00000144087	Zfr2	0.331536	-0.392619	-1.69738	-0.0701665	0.661237	0.0425514	0.115486	2
ENSMUSG00000113061	ENSMUST00000223428		-1.67472	-2.2985	-6.00355	-2.46953	0.864106	0.0251512	0.119138	2
ENSMUSG00000112895	ENSMUST00000219320		1.60417	1.02936	-0.5397	0.555451	0.605917	0.0108843	0.112047	2
ENSMUSG00000113216	ENSMUST00000222823		-2.78638	-2.27987	-5.2331	-3.87432	0.814507	0.0374051	0.550475	2
ENSMUSG00000112474	ENSMUST00000217912		-2.99037	-2.38624	-7.5047	-2.10615	0.801564	0.0071673	0.0576159	2
ENSMUSG00000091575	ENSMUST00000190356	2010016I18Rik	-1.80318	-2.15175	0.654447	-2.00863	0.860687	0.0224916	0.115908	3
ENSMUSG00000026090	ENSMUST00000160023	2010300C02Rik	-0.86176	-0.475781	2.60351	0.6013	0.893812	0.0198376	0.181384	3
ENSMUSG00000102895	ENSMUST00000192543	5830415G21Rik	-0.859407	-0.812994	2.13489	0.0885964	0.983779	0.00292863	0.0687567	3
ENSMUSG00000004668	ENSMUST00000042740	Abca13	-3.00466	-1.58197	-0.33584	-1.44299	0.413424	0.0267176	0.125029	3
ENSMUSG00000032561	ENSMUST00000062723	Acpp	0.209168	-0.487118	3.3231	-1.10037	0.657149	0.00881725	0.0533314	3
ENSMUSG00000027605	ENSMUST00000029135	Acss2	2.54969	3.00291	5.20259	4.09557	0.523489	0.00146959	0.0627544	3
ENSMUSG00000041293	ENSMUST00000047399	Adgrf1	-3.1713	-4.48124	1.70881	-0.701848	0.425663	0.00301528	0.40109	3
ENSMUSG00000054932	ENSMUST00000042755	Afp	0.149498	0.669691	2.63263	0.713516	0.599469	0.00451294	0.0532988	3
ENSMUSG00000019256	ENSMUST00000116436	Ahr	3.09051	2.07799	5.48624	3.01729	0.20074	0.00238314	0.0769463	3
ENSMUSG00000105987	ENSMUST00000198331	AI506816	4.74541	4.00403	6.77088	5.19325	0.218449	0.00180792	0.125248	3
ENSMUSG00000013076	ENSMUST00000013220	Amotl1	-2.28657	-3.14472	0.171807	-1.08496	0.523999	0.0145379	0.719416	3
ENSMUSG00000004105	ENSMUST00000004208	Angptl2	3.73492	3.21541	6.05228	3.87459	0.365906	0.00124467	0.0468208	3
ENSMUSG00000049097	ENSMUST00000058943	Ankrd34a	-0.790266	-2.25565	1.13431	-3.60332	0.161829	0.0119472	0.043194	3
ENSMUSG00000073652	ENSMUST00000097699	Apol7d	-7.5047	-7.5047	-2.38806	-6.19097	1	0.032434	0.206008	3
ENSMUSG00000028539	ENSMUST00000070816	Artn	-6.41913	-7.5047	1.73796	-3.12547	0.692765	0.00227288	0.118968	3
ENSMUSG00000031376	ENSMUST00000033744	Atp2b3	-4.87074	-4.22197	-1.41891	-3.57393	0.816621	0.0287965	0.167911	3
ENSMUSG00000034773	ENSMUST00000133930	BC030867	0.949203	-0.474197	3.00017	-0.140156	0.249662	0.0191418	0.129171	3
ENSMUSG00000057329	ENSMUST00000112751	Bcl2	1.36696	1.23028	3.76571	1.25746	0.8774	0.00164084	0.0414259	3
ENSMUSG00000022687	ENSMUST00000114634	Boc	-3.9964	-4.8899	0.47054	-3.44898	0.782945	0.0220847	0.195797	3
ENSMUSG00000007655	ENSMUST00000007799	Cav1	3.13771	2.86598	7.0809	5.30811	0.787977	0.000815315	0.0916511	3
ENSMUSG00000078588	ENSMUST00000164853	Ccdc24	-5.39924	-3.61618	2.6357	-0.864922	0.608467	0.00600331	0.110278	3
ENSMUSG00000073802	ENSMUST00000097981	Cdkn2b	0.590838	0.618568	3.17059	0.144356	0.984957	0.00118681	0.0363753	3
ENSMUSG00000032232	ENSMUST00000121322	Cgnl1	3.7371	1.53947	5.03059	2.69083	0.0365201	0.0100529	0.789775	3
ENSMUSG00000032113	ENSMUST00000172702	Chek1	1.18843	0.232462	3.25034	0.333109	0.503509	0.0318649	0.135951	3
ENSMUSG00000032024	ENSMUST00000139577	Clmp	0.700222	0.0357428	4.67415	2.14771	0.459085	0.000935726	0.0694228	3
ENSMUSG00000026141	ENSMUST00000144297	Col19a1	-2.06229	-2.30949	0.302652	-2.36463	0.909737	0.0245784	0.106624	3
ENSMUSG00000050967	ENSMUST00000053355	Creg2	3.66573	3.11606	5.43933	2.79606	0.429493	0.00501523	0.045777	3
ENSMUSG00000036356	ENSMUST00000078350	Csgalnact1	-4.18584	-4.03165	-1.60095	-3.87432	0.960962	0.0313609	0.137591	3
ENSMUSG00000028633	ENSMUST00000030381	Ctps	2.20198	1.9155	4.39392	1.67553	0.901437	0.0398321	0.119795	3
ENSMUSG00000029380	ENSMUST00000031327	Cxcl1	-1.57258	-1.0745	2.90145	1.04043	0.74944	0.00223107	0.095675	3
ENSMUSG00000042498	ENSMUST00000046763	D330045A20Rik	-0.815301	-0.690372	2.58417	-0.319629	0.95459	0.00436059	0.0584534	3
ENSMUSG00000026883	ENSMUST00000112992	Dab2ip	-1.18125	-1.01271	0.948608	-0.600675	0.935966	0.0243041	0.155722	3
ENSMUSG00000046818	ENSMUST00000167564	Ddit4l	-3.38819	-4.03165	-0.830687	-3.40679	0.701137	0.0200689	0.157466	3
ENSMUSG00000036875	ENSMUST00000131422	Dna2	3.28972	3.87998	4.7985	3.2229	0.237537	0.00247596	0.0363753	3
ENSMUSG00000022422	ENSMUST00000023059	Dscc1	0.16176	-0.207398	1.68996	-1.07578	0.629025	0.00918727	0.0442508	3
ENSMUSG00000044719	ENSMUST00000115682	E230025N22Rik	-4.44989	-6.46883	-1.07957	-2.73885	0.41939	0.0398748	0.869532	3
ENSMUSG00000022122	ENSMUST00000022718	Ednrb	2.51357	1.92846	4.84865	2.54949	0.606755	0.00871334	0.111436	3
ENSMUSG00000037868	ENSMUST00000048289	Egr2	3.33712	4.32281	7.18702	5.1446	0.247977	0.000815315	0.0414259	3
ENSMUSG00000024665	ENSMUST00000025567	Fads2	1.9443	0.360919	4.70051	0.108364	0.238824	0.00888019	0.0597828	3
ENSMUSG00000047746	ENSMUST00000075869	Fbxo40	-3.53948	-3.49176	-1.38055	-2.74304	0.992439	0.0366053	0.267874	3
ENSMUSG00000028874	ENSMUST00000030693	Fgr	3.32415	2.96318	6.62473	4.84782	0.852606	0.00779959	0.250808	3
ENSMUSG00000026193	ENSMUST00000188894	Fn1	1.43701	2.39393	4.3287	1.89562	0.611636	0.0234686	0.0819535	3
ENSMUSG00000032350	ENSMUST00000034905	Gclc	4.68207	4.62174	6.18386	3.99332	0.961267	0.00849823	0.0455328	3
ENSMUSG00000028124	ENSMUST00000029769	Gclm	5.55092	6.13804	8.01888	5.72525	0.357249	0.00137691	0.0363753	3
ENSMUSG00000051335	ENSMUST00000055341	Gfod1	-0.394612	-0.0924317	3.45125	1.05283	0.841278	0.00228366	0.0614542	3
ENSMUSG00000039131	ENSMUST00000152283	Gipc2	-1.47894	-1.31468	0.524331	-0.33574	0.941698	0.033979	0.364789	3
ENSMUSG00000085541	ENSMUST00000145410	Gm16010	-4.13056	-2.63278	-0.933301	-2.65084	0.510701	0.0345021	0.128919	3
ENSMUSG00000087088	ENSMUST00000148687	Gm16638	0.0341729	-0.203936	2.47866	-0.232797	0.869835	0.00759444	0.0615814	3
ENSMUSG00000091237	ENSMUST00000164716	Gm17114	-4.865	-6.06017	-0.0999732	-4.59778	0.760921	0.0356754	0.24164	3
ENSMUSG00000093765	ENSMUST00000175871	Gm20658	-1.68171	-2.37192	1.86454	-0.388942	0.779651	0.0189644	0.349957	3
ENSMUSG00000108161	ENSMUST00000203815	Gm32914	-3.99297	-3.76356	-0.420285	-3.2525	0.933225	0.0105658	0.0950532	3
ENSMUSG00000103907	ENSMUST00000193524	Gm37498	-7.5047	-7.5047	-1.12992	-4.32278	1	0.00468621	0.150673	3
ENSMUSG00000104350	ENSMUST00000191737	Gm38244	-6.41913	-3.48549	-1.05569	-5.48084	0.464796	0.0401999	0.0846514	3
ENSMUSG00000108126	ENSMUST00000203443	Gm43909	1.99743	2.31821	3.69557	1.78024	0.604548	0.00340019	0.0400137	3
ENSMUSG00000108049	ENSMUST00000204835	Gm44168	-1.96976	-3.09982	0.179395	-1.39028	0.350984	0.016478	0.655752	3
ENSMUSG00000102715	ENSMUST00000194629	Gm6209	-0.137564	0.0634411	2.36189	0.346231	0.870656	0.0042801	0.0584534	3
ENSMUSG00000101431	ENSMUST00000120430	Gm7901	-3.61971	-6.22727	-0.419471	-2.1459	0.294594	0.0446108	0.660924	3
ENSMUSG00000045455	ENSMUST00000052902	Gm9797	0.117179	0.523847	2.30716	0.627266	0.82377	0.0301609	0.130834	3
ENSMUSG00000028777	ENSMUST00000030561	Gnat3	-3.45606	-2.66623	-1.39167	-2.36774	0.619608	0.0392926	0.180815	3
ENSMUSG00000047415	ENSMUST00000110066	Gpr68	2.81579	2.30643	5.42301	3.77331	0.365844	0.000815315	0.07255	3
ENSMUSG00000031584	ENSMUST00000154745	Gsr	4.88386	5.27187	6.93375	5.27618	0.576229	0.00272289	0.0455328	3
ENSMUSG00000074183	ENSMUST00000098537	Gsta1	-2.96872	-6.46883	2.9495	-0.465901	0.254538	0.0116293	0.978148	3
ENSMUSG00000025934	ENSMUST00000027067	Gsta3	-1.46317	-1.22978	4.47477	1.41357	0.780176	0.000150999	0.0363753	3
ENSMUSG00000032348	ENSMUST00000213215	Gsta4	-5.0162	-5.31329	0.978683	-2.97805	0.970093	0.0295047	0.267679	3
ENSMUSG00000055523	ENSMUST00000069183	Gucy2g	-5.28585	-7.5047	-0.897363	-3.19655	0.491648	0.0372746	0.98016	3
ENSMUSG00000067341	ENSMUST00000050325	H2-Eb2	-4.18808	-4.07409	-1.10904	-2.73885	0.983728	0.0481394	0.370914	3
ENSMUSG00000043410	ENSMUST00000148495	Hfm1	-7.5047	-6.46883	-1.65761	-6.19097	0.813791	0.0224916	0.114076	3
ENSMUSG00000031722	ENSMUST00000074898	Hp	-0.268278	0.355141	6.30142	3.58007	0.69533	0.00088943	0.0601979	3
ENSMUSG00000022096	ENSMUST00000022691	Hr	-2.27411	-1.86731	-0.076348	-3.2525	0.834453	0.0341517	0.0597828	3
ENSMUSG00000026675	ENSMUST00000027989	Hsd17b7	1.93673	2.21704	4.08175	2.47123	0.860687	0.0169284	0.113016	3
ENSMUSG00000064267	ENSMUST00000145854	Hvcn1	6.1412	6.12764	8.20012	6.22353	0.993028	0.000958058	0.0384413	3
ENSMUSG00000005465	ENSMUST00000005601	Il27ra	1.5608	0.640923	4.15233	2.00761	0.136415	0.000884221	0.066459	3
ENSMUSG00000042284	ENSMUST00000061673	Itga1	-2.46806	-1.84927	1.22833	-2.45081	0.75298	0.00848214	0.0542113	3
ENSMUSG00000025764	ENSMUST00000026865	Jade1	3.92327	3.60333	4.72492	1.84492	0.745218	0.113452	0.046147	3
ENSMUSG00000030361	ENSMUST00000032512	Klrb1a	-3.06203	-1.94347	0.484734	-2.38803	0.553606	0.0124204	0.0651253	3
ENSMUSG00000061578	ENSMUST00000073347	Ksr2	0.709699	0.193809	3.14826	1.15788	0.653939	0.00724807	0.137726	3
ENSMUSG00000060594	ENSMUST00000217212	Layn	1.56391	0.61096	5.63033	3.14416	0.305725	0.000958058	0.100763	3
ENSMUSG00000028613	ENSMUST00000143601	Lrp8	1.6481	2.26007	4.15499	2.55946	0.264778	0.000815315	0.0384413	3
ENSMUSG00000020310	ENSMUST00000020554	Madcam1	-3.57913	-4.45504	0.225234	-2.93401	0.672235	0.0110438	0.171937	3
ENSMUSG00000047591	ENSMUST00000062002	Mafa	-3.84094	-4.90463	-0.288317	-7.5047	0.64447	0.0220163	0.0484149	3
ENSMUSG00000038732	ENSMUST00000153269	Mboat1	1.70628	1.91041	3.10843	0.626976	0.818867	0.0126251	0.0410981	3
ENSMUSG00000013974	ENSMUST00000014118	Mcemp1	-1.4049	-1.46532	2.58103	0.261976	0.988269	0.00500571	0.126542	3
ENSMUSG00000031442	ENSMUST00000156560	Mcf2l	0.234226	0.377388	2.71688	0.769166	0.922658	0.00507224	0.0669297	3
ENSMUSG00000005800	ENSMUST00000018765	Mmp8	1.66942	2.39838	4.93004	3.42862	0.448919	0.00198529	0.0597828	3
ENSMUSG00000031762	ENSMUST00000034214	Mt2	1.70082	1.07329	4.31753	2.00212	0.789436	0.0418171	0.2923	3
ENSMUSG00000004748	ENSMUST00000004868	Mtfp1	-0.104228	-0.641031	0.744357	-2.54471	0.542329	0.0975484	0.0452213	3
ENSMUSG00000040675	ENSMUST00000117291	Mthfd1l	2.43467	2.04069	4.85746	3.57646	0.713017	0.00523482	0.264305	3
ENSMUSG00000006517	ENSMUST00000211883	Mvd	3.40745	3.56951	5.36846	3.10426	0.86531	0.00418007	0.043194	3
ENSMUSG00000017861	ENSMUST00000018005	Mybl2	1.93689	1.06895	4.02759	1.36527	0.322489	0.00605345	0.0706522	3
ENSMUSG00000018417	ENSMUST00000046390	Myo1b	0.120019	-0.118272	3.45561	1.93629	0.867794	0.00270177	0.175901	3
ENSMUSG00000036098	ENSMUST00000088013	Myrf	-1.59205	-0.902703	1.75115	-0.225185	0.674948	0.00782816	0.0926019	3
ENSMUSG00000001053	ENSMUST00000001080	N4bp3	3.28593	0.472015	3.11556	-0.281379	0.0440717	0.742453	0.423742	3
ENSMUSG00000003849	ENSMUST00000003947	Nqo1	0.429075	-0.0300366	5.16961	3.06592	0.316117	8.51776e-05	0.0414259	3
ENSMUSG00000020844	ENSMUST00000021204	Nxn	-0.614224	-0.453165	1.95057	-0.150926	0.933746	0.0100236	0.0870686	3
ENSMUSG00000039196	ENSMUST00000030044	Orm1	-6.00402	-2.38352	-1.03727	-3.44898	0.298046	0.0326956	0.0939338	3
ENSMUSG00000031934	ENSMUST00000166933	Panx1	3.57287	3.73599	5.48494	3.55126	0.803077	0.00178192	0.0400137	3
ENSMUSG00000024892	ENSMUST00000224726	Pcx	1.86383	1.85811	4.10484	1.35118	1	0.00829612	0.0510977	3
ENSMUSG00000004347	ENSMUST00000044505	Pde1c	0.961504	-0.187552	3.34166	-0.203119	0.118007	0.0017332	0.0414259	3
ENSMUSG00000053398	ENSMUST00000065793	Phgdh	0.381982	-0.43963	4.0304	2.28034	0.32806	0.00100288	0.195351	3
ENSMUSG00000050860	ENSMUST00000150134	Phospho1	-0.0604586	0.464406	2.46416	0.779456	0.564816	0.00344748	0.0542113	3
ENSMUSG00000033644	ENSMUST00000048129	Piwil2	-0.290748	-0.28764	2.05439	-0.647556	1	0.0025526	0.0414259	3
ENSMUSG00000041957	ENSMUST00000162150	Pkp2	-1.06482	-0.142307	1.93364	0.219853	0.499586	0.00771954	0.0761437	3
ENSMUSG00000033871	ENSMUST00000075299	Ppargc1b	0.266374	0.455406	2.56549	0.856247	0.84564	0.00277782	0.0541505	3
ENSMUSG00000073557	ENSMUST00000045665	Ppp1r12b	3.47928	3.3958	5.93862	4.83896	0.929611	0.00126276	0.101679	3
ENSMUSG00000049409	ENSMUST00000204682	Prokr1	0.938674	0.894491	3.15987	1.2382	0.979973	0.00424538	0.0614542	3
ENSMUSG00000024640	ENSMUST00000025542	Psat1	3.40573	3.00663	5.62886	4.30535	0.320867	0.000457813	0.060015	3
ENSMUSG00000027832	ENSMUST00000029421	Ptx3	-6.37142	-7.5047	1.64746	-4.76191	0.704476	0.0031319	0.0768526	3
ENSMUSG00000017639	ENSMUST00000017783	Rab11fip4	-0.79385	-0.983499	3.67773	1.49518	0.897502	0.00102954	0.0793198	3
ENSMUSG00000022246	ENSMUST00000090339	Rai14	3.03202	3.15294	5.37968	4.32434	0.859094	0.00088943	0.0615814	3
ENSMUSG00000034472	ENSMUST00000139848	Rasd2	-2.30231	-1.3343	-0.295677	-1.51935	0.527777	0.042353	0.126141	3
ENSMUSG00000037991	ENSMUST00000037913	Rmi2	-2.20704	-2.53836	0.277	-1.34675	0.815149	0.00871568	0.193799	3
ENSMUSG00000031438	ENSMUST00000113027	Rnf128	5.75993	6.33324	8.24871	6.65731	0.568749	0.00489834	0.0624918	3
ENSMUSG00000052516	ENSMUST00000117200	Robo2	-5.55053	-6.34916	-0.322246	-2.97515	0.880267	0.0412702	0.556565	3
ENSMUSG00000037071	ENSMUST00000041331	Scd1	0.608433	0.292411	3.80244	-0.615397	0.795912	0.00243415	0.0384413	3
ENSMUSG00000025203	ENSMUST00000026221	Scd2	4.71892	4.04124	8.78648	4.8531	0.17951	0.000150999	0.0363753	3
ENSMUSG00000050195	ENSMUST00000058856	Scd4	-3.98136	-5.29859	-1.22877	-3.40679	0.469376	0.0276129	0.555	3
ENSMUSG00000059956	ENSMUST00000081277	Serpinb12	-1.64312	-0.959097	1.74654	0.101794	0.74496	0.0148192	0.159149	3
ENSMUSG00000050931	ENSMUST00000090246	Sgms2	0.753127	0.763742	3.33397	1.96149	0.999235	0.00448302	0.131258	3
ENSMUSG00000068270	ENSMUST00000103005	Shroom4	-3.45606	-4.22197	-0.811121	-2.77972	0.724225	0.0385239	0.437672	3
ENSMUSG00000017740	ENSMUST00000125867	Slc12a5	-1.89368	-2.33646	0.574573	-0.655685	0.834028	0.0305086	0.559562	3
ENSMUSG00000020334	ENSMUST00000020586	Slc22a4	0.844779	0.997222	4.1562	2.4091	0.914591	0.00194794	0.0760658	3
ENSMUSG00000022094	ENSMUST00000068044	Slc39a14	3.89724	3.8557	5.94613	4.7012	0.935806	0.000343112	0.0414259	3
ENSMUSG00000063354	ENSMUST00000073428	Slc39a4	2.6085	1.8603	5.08586	3.29981	0.266277	0.00153126	0.112031	3
ENSMUSG00000028542	ENSMUST00000063857	Slc6a9	-3.00466	-1.83875	3.4113	-0.221113	0.242244	0.00027745	0.0363753	3
ENSMUSG00000041313	ENSMUST00000048116	Slc7a1	2.93587	2.9518	5.51957	4.20073	0.998186	0.00463318	0.14213	3
ENSMUSG00000046997	ENSMUST00000055433	Spsb4	-0.494495	-0.492634	2.10539	0.414244	1	0.00160771	0.0584496	3
ENSMUSG00000032802	ENSMUST00000041500	Srxn1	6.0756	6.43788	9.05643	7.77414	0.264959	0.000150999	0.0363753	3
ENSMUSG00000017400	ENSMUST00000017544	Stac2	3.3665	2.58134	5.9775	3.26813	0.291324	0.00173355	0.0515944	3
ENSMUSG00000030852	ENSMUST00000207918	Tacc2	1.90624	2.53385	4.52634	0.89586	0.745797	0.0263671	0.0542113	3
ENSMUSG00000038593	ENSMUST00000111738	Tctn1	6.48045	6.46328	8.54128	6.5954	0.987315	0.000682835	0.0363753	3
ENSMUSG00000048007	ENSMUST00000054213	Timm8a1	2.30489	2.51714	4.50665	2.5917	0.797479	0.00230513	0.0452455	3
ENSMUSG00000024812	ENSMUST00000099558	Tjp2	3.44467	3.45055	5.68047	4.49929	0.999206	0.00103958	0.0615814	3
ENSMUSG00000054675	ENSMUST00000067853	Tmem119	-2.33892	-1.59257	0.870836	-0.577482	0.502457	0.00327021	0.0742265	3
ENSMUSG00000054871	ENSMUST00000068140	Tmem158	-0.451223	-0.50993	2.45907	0.916501	0.984573	0.00779331	0.189449	3
ENSMUSG00000032013	ENSMUST00000034511	Trim29	-1.61054	-1.63422	1.85689	0.314618	0.998186	0.00721233	0.233698	3
ENSMUSG00000021071	ENSMUST00000110522	Trim9	-6.00402	-6.06017	-1.12717	-3.60332	0.998186	0.0405676	0.404971	3
ENSMUSG00000021569	ENSMUST00000022053	Trip13	2.14812	1.66903	4.65058	3.08921	0.240472	0.00032289	0.0503081	3
ENSMUSG00000042734	ENSMUST00000218362	Ttc9	-2.50426	-7.5047	-0.368543	-2.93401	0.0464011	0.0510969	0.129761	3
ENSMUSG00000026885	ENSMUST00000028248	Ttll11	-3.58106	-3.61618	-0.4556	-3.32887	0.994978	0.00726183	0.0706522	3
ENSMUSG00000020250	ENSMUST00000219368	Txnrd1	6.94492	7.06797	9.54209	7.70031	0.809902	0.000346585	0.0363753	3
ENSMUSG00000029223	ENSMUST00000031131	Uchl1	2.23065	1.90749	5.95494	4.27737	0.591772	0.000300764	0.0593357	3
ENSMUSG00000090145	ENSMUST00000113137	Ugt1a6b	-1.54009	-1.81009	1.50955	-0.501664	0.879491	0.00679233	0.145893	3
ENSMUSG00000020099	ENSMUST00000077925	Unc5b	1.18056	2.22718	3.09346	1.83503	0.141752	0.00328594	0.0429811	3
ENSMUSG00000011171	ENSMUST00000176078	Vipr2	-4.44989	-4.21621	-1.74299	-4.76191	0.933225	0.0282032	0.0872417	3
ENSMUSG00000042439	ENSMUST00000049016	Zfp532	-1.18536	-0.43311	1.11491	-1.12647	0.62095	0.0242668	0.0702891	3
ENSMUSG00000071064	ENSMUST00000087927	Zfp827	-0.622726	-0.849741	1.80037	-0.687564	0.898039	0.0124182	0.0885166	3
ENSMUSG00000114117	ENSMUST00000221040		-1.07384	-1.50771	1.65333	0.331257	0.724598	0.00534297	0.317301	3
ENSMUSG00000113637	ENSMUST00000223520		-7.5047	-6.16103	-2.6241	-7.5047	0.759742	0.0461982	0.103457	3
ENSMUSG00000111709	ENSMUST00000217203		-4.25023	-7.5047	2.57212	-0.871739	0.525857	0.0405715	0.970303	3
ENSMUSG00000032656	ENSMUST00000102912	2003-03-01	1.62473	1.40492	-0.517305	-1.14239	0.911225	0.0242668	0.718521	4
ENSMUSG00000060512	ENSMUST00000081747	0610040J01Rik	0.550292	0.913778	-4.37761	-6.19097	0.920721	0.0107847	0.277313	4
ENSMUSG00000107761	ENSMUST00000203956	2010008C14Rik	3.2771	2.92507	1.17073	-0.835759	0.867794	0.0432075	0.219493	4
ENSMUSG00000043993	ENSMUST00000139014	2900052L18Rik	0.952094	0.460046	-1.31385	-1.89906	0.713017	0.0137028	0.932656	4
ENSMUSG00000085129	ENSMUST00000127920	5031425F14Rik	2.28926	1.78621	-0.804607	-1.02851	0.803077	0.0142455	0.847075	4
ENSMUSG00000097885	ENSMUST00000180404	5031434O11Rik	1.18703	0.341404	-0.863026	-0.916537	0.254999	0.00362855	0.201279	4
ENSMUSG00000086851	ENSMUST00000155165	A430108G06Rik	0.0289028	-2.25452	-4.12436	-3.59987	0.201966	0.00571825	0.102418	4
ENSMUSG00000090622	ENSMUST00000170048	A930033H14Rik	0.191623	-0.771346	-2.94647	-3.13054	0.372162	0.00328228	0.370275	4
ENSMUSG00000041797	ENSMUST00000044850	Abca9	6.80981	6.84695	2.87274	1.70296	0.995898	0.00782816	0.396848	4
ENSMUSG00000055782	ENSMUST00000069511	Abcd2	4.9834	5.1078	1.99736	0.946144	0.909615	0.00129526	0.112874	4
ENSMUSG00000029299	ENSMUST00000031239	Abcg3	4.37626	3.87637	2.16748	1.05751	0.787977	0.0347484	0.629222	4
ENSMUSG00000000686	ENSMUST00000147386	Abhd15	3.19095	3.22263	0.496641	-0.0273545	0.992439	0.00479304	0.507736	4
ENSMUSG00000043487	ENSMUST00000056822	Acot6	-0.788562	-1.10796	-0.207159	-3.60332	0.801033	0.307547	0.046147	4
ENSMUSG00000040537	ENSMUST00000088761	Adam22	3.50958	2.77857	0.0834835	-0.797487	0.576344	0.00409487	0.894142	4
ENSMUSG00000020654	ENSMUST00000152792	Adcy3	4.70029	5.82207	1.65826	2.4378	0.355685	0.00518603	0.734879	4
ENSMUSG00000032915	ENSMUST00000025004	Adgre4	5.37427	3.31506	4.65985	3.58139	0.0365201	0.0459582	0.0919957	4
ENSMUSG00000013033	ENSMUST00000141158	Adgrl1	-0.550253	-0.341014	0.122491	-2.76886	0.873486	0.217537	0.0452213	4
ENSMUSG00000035283	ENSMUST00000038949	Adrb1	-1.54642	-1.04616	-5.82331	-7.5047	0.913152	0.0389926	0.386328	4
ENSMUSG00000042500	ENSMUST00000084289	Ago4	5.71713	5.26867	3.71487	3.72756	0.154188	0.00027745	0.111509	4
ENSMUSG00000072115	ENSMUST00000171688	Ang	1.31942	1.70536	-1.47606	-0.755846	0.854055	0.0178427	0.808004	4
ENSMUSG00000028989	ENSMUST00000030840	Angptl7	-0.277458	-0.487855	-5.82331	-4.76191	0.972497	0.0155308	0.606922	4
ENSMUSG00000002992	ENSMUST00000142352	Apoc2	4.861	3.78904	2.3007	1.9767	0.464796	0.0171385	0.522602	4
ENSMUSG00000002985	ENSMUST00000174064	Apoe	13.4041	12.9382	11.018	11.51	0.32806	0.000611353	0.0730551	4
ENSMUSG00000039031	ENSMUST00000176060	Arhgap18	7.58068	7.06632	5.28678	4.93884	0.320216	0.000926935	0.696543	4
ENSMUSG00000025154	ENSMUST00000026150	Arhgap19	8.17275	8.13009	4.64143	4.66468	0.96574	0.00027745	0.887744	4
ENSMUSG00000038204	ENSMUST00000048302	Asb10	0.873973	1.17347	-6.48141	-7.5047	0.922268	0.00170799	0.417665	4
ENSMUSG00000025646	ENSMUST00000045011	Atrip	2.616	2.02216	2.76093	-0.566279	0.264778	0.618855	0.0363753	4
ENSMUSG00000068463	ENSMUST00000149488	B630019A10Rik	0.389177	-1.13041	-2.92577	-4.32278	0.244364	0.00451639	0.915284	4
ENSMUSG00000090164	ENSMUST00000160290	BC035044	1.03929	-1.42736	-2.8635	-2.54471	0.177864	0.00715932	0.105068	4
ENSMUSG00000087150	ENSMUST00000131176	BC064078	3.33096	2.52677	0.15016	0.984244	0.697411	0.0196157	0.286478	4
ENSMUSG00000050071	ENSMUST00000058125	Bex1	0.302179	0.240344	-2.28045	-2.36774	0.978739	0.00699732	0.981847	4
ENSMUSG00000075269	ENSMUST00000099990	Bex6	-0.545934	-1.02624	-3.33025	-7.5047	0.783361	0.0133524	0.0542113	4
ENSMUSG00000049086	ENSMUST00000061483	Bmyc	3.39548	2.1978	1.26796	-1.30852	0.306137	0.0149129	0.175017	4
ENSMUSG00000084915	ENSMUST00000136218	C230037L18Rik	0.339265	-0.510517	-1.76464	-1.88143	0.413424	0.010425	0.377231	4
ENSMUSG00000040957	ENSMUST00000171109	Cables1	1.7455	1.9907	-1.60186	-2.64914	0.871512	0.00318855	0.188668	4
ENSMUSG00000013483	ENSMUST00000106250	Card14	4.27762	3.53642	1.91071	0.376178	0.395361	0.00403438	0.264905	4
ENSMUSG00000025150	ENSMUST00000026148	Cbr2	2.71937	1.4845	-2.00575	-1.66277	0.553606	0.00663252	0.335132	4
ENSMUSG00000022947	ENSMUST00000039620	Cbr3	4.06556	3.57002	4.54011	1.79038	0.453455	0.197838	0.043194	4
ENSMUSG00000049103	ENSMUST00000171719	Ccr2	4.58718	3.26931	2.52945	2.05706	0.1586	0.00647841	0.245122	4
ENSMUSG00000008845	ENSMUST00000032234	Cd163	3.83946	2.3638	1.04696	-0.964856	0.276539	0.00930886	0.618746	4
ENSMUSG00000026012	ENSMUST00000132833	Cd28	7.03678	7.06043	3.67393	3.47051	0.969443	8.51776e-05	0.359461	4
ENSMUSG00000034652	ENSMUST00000106582	Cd300a	8.56556	8.49114	5.85558	6.29029	0.920721	0.000492563	0.225826	4
ENSMUSG00000017309	ENSMUST00000017453	Cd300lg	-0.101407	-1.56227	-3.33025	-6.19097	0.561369	0.0420702	0.472874	4
ENSMUSG00000026399	ENSMUST00000027650	Cd55	3.66347	3.36843	0.133894	0.745429	0.922268	0.0172137	0.57585	4
ENSMUSG00000040592	ENSMUST00000044228	Cd79b	1.38084	0.292997	-1.47297	-1.97605	0.323347	0.00462656	0.506727	4
ENSMUSG00000034957	ENSMUST00000205391	Cebpa	7.22749	7.6225	6.25799	4.34801	0.500613	0.0204546	0.0386676	4
ENSMUSG00000004633	ENSMUST00000138930	Chn2	4.20024	4.02478	2.00509	2.20479	0.752473	0.00088943	0.337666	4
ENSMUSG00000030865	ENSMUST00000033152	Chp2	0.716668	-0.156951	-6.48141	-6.19097	0.803077	0.00533132	0.618079	4
ENSMUSG00000026080	ENSMUST00000027249	Chst10	-0.764198	-1.26937	-5.4757	-4.32278	0.920331	0.0366928	0.54428	4
ENSMUSG00000037347	ENSMUST00000044138	Chst7	3.28581	1.75773	0.91153	-0.701848	0.1197	0.00444099	0.916911	4
ENSMUSG00000000318	ENSMUST00000144935	Clec10a	5.45182	3.62561	-0.321322	1.22141	0.154188	0.000708439	0.0489489	4
ENSMUSG00000033082	ENSMUST00000203162	Clec1a	1.27516	1.04596	-0.951021	-0.398001	0.831805	0.00471528	0.267216	4
ENSMUSG00000030147	ENSMUST00000077228	Clec4b1	4.78263	5.02537	-0.221513	-0.558309	0.918604	0.00254809	0.65744	4
ENSMUSG00000016756	ENSMUST00000224953	Cmah	2.8557	2.35484	-1.52167	-1.34262	0.648123	0.00104778	0.410095	4
ENSMUSG00000031789	ENSMUST00000119870	Cngb1	-0.41958	-1.75062	-2.44443	-3.60332	0.254999	0.0169375	0.863751	4
ENSMUSG00000015202	ENSMUST00000015346	Cnksr3	3.84193	3.44694	1.59286	0.751205	0.558724	0.00191626	0.393478	4
ENSMUSG00000044629	ENSMUST00000058159	Cnrip1	4.0303	3.50966	1.90338	0.2645	0.497633	0.00366159	0.121898	4
ENSMUSG00000004552	ENSMUST00000073350	Ctse	1.52979	-0.120166	-0.86924	-1.33342	0.0904282	0.00262106	0.115431	4
ENSMUSG00000083282	ENSMUST00000119694	Ctsf	4.76953	4.52312	2.35403	2.83682	0.772489	0.0021234	0.231052	4
ENSMUSG00000052336	ENSMUST00000064165	Cx3cr1	6.92023	6.49988	7.08125	4.40352	0.353948	0.515726	0.0363753	4
ENSMUSG00000050232	ENSMUST00000056614	Cxcr3	2.82946	2.55677	-1.06524	-0.371521	0.795215	0.000913722	0.193988	4
ENSMUSG00000026170	ENSMUST00000027356	Cyp27a1	6.55531	5.52106	3.21887	2.38817	0.0636972	0.000150999	0.51869	4
ENSMUSG00000061740	ENSMUST00000023083	Cyp2d22	-1.07942	-1.89452	-3.4717	-3.87432	0.665558	0.0382075	0.779511	4
ENSMUSG00000003484	ENSMUST00000003574	Cyp4f18	3.63	2.49647	0.928907	0.221516	0.511707	0.0244738	0.766986	4
ENSMUSG00000052563	ENSMUST00000117859	D930048N14Rik	2.58448	0.483355	1.65303	-0.342298	0.0440717	0.0364338	0.855515	4
ENSMUSG00000059824	ENSMUST00000080885	Dbp	4.48574	4.32652	1.69325	2.06286	0.929453	0.00606002	0.573888	4
ENSMUSG00000022861	ENSMUST00000089925	Dgkg	1.74481	1.21709	-0.778543	-2.20368	0.803077	0.032434	0.522324	4
ENSMUSG00000028031	ENSMUST00000029665	Dkk2	2.50658	2.20359	-1.20001	-3.13234	0.827539	0.00217374	0.125894	4
ENSMUSG00000060962	ENSMUST00000165887	Dmkn	-0.46649	-2.22513	-3.20038	-2.65084	0.396963	0.0424069	0.192442	4
ENSMUSG00000039716	ENSMUST00000044532	Dock3	-0.129214	0.0294814	-2.28805	-2.42408	0.953537	0.0389526	0.829242	4
ENSMUSG00000033857	ENSMUST00000135383	Engase	5.96665	6.53966	3.23808	2.32376	0.778745	0.0241721	0.289007	4
ENSMUSG00000028445	ENSMUST00000127306	Enho	-0.578703	-0.63155	-4.82616	-4.05178	0.989567	0.0036834	0.496789	4
ENSMUSG00000037370	ENSMUST00000105520	Enpp1	4.35277	4.97868	2.22524	2.33399	0.103912	0.00032289	0.115334	4
ENSMUSG00000048120	ENSMUST00000163023	Entpd1	7.76213	7.09657	5.41911	5.77976	0.499586	0.00599504	0.212853	4
ENSMUSG00000029869	ENSMUST00000114732	Ephb6	1.56626	-0.0148998	-0.554179	-4.76191	0.144302	0.00910594	0.0525477	4
ENSMUSG00000006235	ENSMUST00000006397	Epor	0.672726	2.45201	-3.67581	-2.85102	0.110581	0.000958058	0.24418	4
ENSMUSG00000036617	ENSMUST00000114610	Etl4	3.93345	3.83822	1.01948	-0.67965	0.921159	0.00088943	0.0546572	4
ENSMUSG00000026483	ENSMUST00000148810	Fam129a	7.77382	7.74445	5.71336	5.80171	0.962655	0.000379577	0.679699	4
ENSMUSG00000046826	ENSMUST00000206754	Fam187b	0.601484	-0.551417	-1.90067	-2.62433	0.24476	0.00463318	0.579705	4
ENSMUSG00000034858	ENSMUST00000216809	Fam214a	5.28693	5.23442	2.29099	1.37717	0.969443	0.00101998	0.163404	4
ENSMUSG00000070476	ENSMUST00000094251	Fam217b	3.27866	2.88836	3.4767	0.973505	0.441226	0.474373	0.0384413	4
ENSMUSG00000041930	ENSMUST00000043650	Fam222a	0.841826	0.84744	-1.92873	-2.62433	1	0.00459961	0.409695	4
ENSMUSG00000003420	ENSMUST00000003512	Fcgrt	7.11225	7.11744	3.6008	3.93013	0.998186	8.51776e-05	0.237446	4
ENSMUSG00000042826	ENSMUST00000011285	Fgf11	3.71447	4.08394	1.66162	1.44877	0.684884	0.00553309	0.384163	4
ENSMUSG00000025175	ENSMUST00000026175	Fn3k	-1.06655	-1.76671	-5.2331	-6.19097	0.82377	0.0219485	0.911315	4
ENSMUSG00000067199	ENSMUST00000087155	Frat1	3.51638	3.27866	1.21292	-0.0194021	0.847984	0.00600331	0.218466	4
ENSMUSG00000047604	ENSMUST00000059231	Frat2	3.48884	3.16078	-0.0725115	-1.59218	0.861406	0.00534297	0.305508	4
ENSMUSG00000036587	ENSMUST00000114278	Fut7	3.75493	4.09014	1.73555	1.2957	0.770405	0.0100913	0.329103	4
ENSMUSG00000097694	ENSMUST00000181884	G730013B05Rik	-0.268278	-1.04066	-4.05587	-4.31345	0.802798	0.0296303	0.814368	4
ENSMUSG00000032750	ENSMUST00000114109	Gab3	3.58217	3.66667	1.11859	0.933843	0.940508	0.00190835	0.641126	4
ENSMUSG00000031451	ENSMUST00000033828	Gas6	9.03115	9.45144	6.37791	6.44267	0.634443	0.00242625	0.59846	4
ENSMUSG00000018238	ENSMUST00000156037	Gdf9	0.0515654	-0.191207	-2.10152	-1.56723	0.907854	0.0288415	0.500123	4
ENSMUSG00000019359	ENSMUST00000144912	Gdpd2	-1.78107	-4.07409	-6.48141	-7.5047	0.511309	0.0391562	0.652317	4
ENSMUSG00000072673	ENSMUST00000100807	Gm10392	2.76851	2.67074	-0.076663	-0.512105	0.966266	0.00655478	0.740694	4
ENSMUSG00000097974	ENSMUST00000183019	Gm10605	-0.0565315	0.884674	-6.25639	-4.89501	0.8774	0.0378812	0.918352	4
ENSMUSG00000097773	ENSMUST00000181414	Gm10614	-1.66221	-2.66356	-3.94453	-4.76191	0.560614	0.0382075	0.902096	4
ENSMUSG00000084896	ENSMUST00000145489	Gm11632	0.793012	-0.206893	-0.588092	-7.5047	0.493316	0.103271	0.0384413	4
ENSMUSG00000083237	ENSMUST00000117948	Gm11698	-2.50223	-3.57323	-7.5047	-7.5047	0.702729	0.0119421	0.603591	4
ENSMUSG00000087036	ENSMUST00000153825	Gm11748	1.31067	1.73607	-1.87404	-3.28898	0.889316	0.0325752	0.304814	4
ENSMUSG00000081491	ENSMUST00000122341	Gm12778	-1.00186	-1.59716	-3.08954	-3.59579	0.73412	0.0409008	0.951853	4
ENSMUSG00000084241	ENSMUST00000117264	Gm13416	-0.953373	-1.19959	-3.53969	-3.75909	0.889381	0.0106891	0.98307	4
ENSMUSG00000086546	ENSMUST00000138573	Gm13709	0.0275347	0.546594	-2.28715	-2.84052	0.804134	0.0415822	0.440891	4
ENSMUSG00000087362	ENSMUST00000126679	Gm13710	3.15437	3.01923	-0.484583	-0.715411	0.960726	0.00636791	0.947074	4
ENSMUSG00000080989	ENSMUST00000121864	Gm14048	-1.00218	-7.5047	-7.5047	-7.5047	0.0905398	0.00921212	0.0687567	4
ENSMUSG00000054510	ENSMUST00000067618	Gm14461	2.96025	2.01078	0.236804	0.347126	0.267308	0.00230513	0.160277	4
ENSMUSG00000079593	ENSMUST00000129769	Gm14597	-1.15923	-1.73778	-3.40133	-3.40679	0.689727	0.0193742	0.591412	4
ENSMUSG00000085048	ENSMUST00000126677	Gm15537	-1.41739	-1.94014	-3.47728	-3.52978	0.732893	0.0275623	0.672607	4
ENSMUSG00000085095	ENSMUST00000131160	Gm15635	0.927422	1.26131	-7.5047	-5.48084	0.953319	0.00500571	0.52576	4
ENSMUSG00000087691	ENSMUST00000143266	Gm15674	-0.318987	-0.749008	-6.25639	-5.48084	0.950553	0.0326309	0.725436	4
ENSMUSG00000086013	ENSMUST00000139612	Gm15706	-0.522483	-0.314904	-2.7746	-2.54471	0.941224	0.0477021	0.990069	4
ENSMUSG00000085118	ENSMUST00000141810	Gm15774	-2.0175	-2.31676	-6.25639	-7.5047	0.947973	0.0263116	0.674274	4
ENSMUSG00000083120	ENSMUST00000118879	Gm15854	-1.13423	-3.57309	-6.48141	-7.5047	0.366196	0.0115239	0.514809	4
ENSMUSG00000086998	ENSMUST00000144915	Gm16033	0.616415	1.50948	-1.85202	-1.90469	0.486886	0.0119712	0.351727	4
ENSMUSG00000086773	ENSMUST00000148357	Gm16192	-0.399027	-0.319678	-2.72755	-3.00985	0.984962	0.0472954	0.818297	4
ENSMUSG00000070858	ENSMUST00000094869	Gm1673	1.74519	1.41546	-1.84845	-2.54232	0.854881	0.00463806	0.754145	4
ENSMUSG00000091390	ENSMUST00000169146	Gm17168	-1.55626	-2.11448	-4.13449	-4.05178	0.783875	0.028713	0.64644	4
ENSMUSG00000097274	ENSMUST00000181185	Gm26564	1.77312	1.2998	-0.249636	-0.896009	0.627983	0.00819914	0.829023	4
ENSMUSG00000097417	ENSMUST00000181323	Gm26669	7.02284	6.77042	4.62798	5.1368	0.421614	0.000217099	0.057201	4
ENSMUSG00000097243	ENSMUST00000181856	Gm26908	0.479119	0.773075	-2.47872	-3.24614	0.930303	0.0396979	0.547178	4
ENSMUSG00000097832	ENSMUST00000180988	Gm26912	0.455746	0.0355962	-2.05174	-1.97605	0.617588	0.00257857	0.441793	4
ENSMUSG00000100280	ENSMUST00000191357	Gm28417	4.04198	3.84205	1.73866	2.30504	0.673748	0.000546286	0.0935004	4
ENSMUSG00000101556	ENSMUST00000187199	Gm28869	2.78142	2.40443	0.091497	-0.15477	0.635904	0.00173355	0.841244	4
ENSMUSG00000101903	ENSMUST00000188927	Gm29291	-0.378683	-1.07479	-2.63196	-7.5047	0.634443	0.0224906	0.0455328	4
ENSMUSG00000100367	ENSMUST00000186042	Gm29336	-0.740851	-1.33107	-3.67005	-3.85525	0.787119	0.0237234	0.795397	4
ENSMUSG00000108015	ENSMUST00000204063	Gm32591	-1.85207	-3.75678	-4.13449	-3.87432	0.285498	0.0446762	0.164656	4
ENSMUSG00000079710	ENSMUST00000097400	Gm3448	0.826278	0.495635	-1.17688	-1.04483	0.816899	0.0189704	0.626059	4
ENSMUSG00000104069	ENSMUST00000195593	Gm37198	-0.763479	-1.10758	-5.2331	-6.19097	0.929453	0.0165258	0.77221	4
ENSMUSG00000102813	ENSMUST00000194216	Gm37795	2.00243	2.2581	-0.0880248	0.446488	0.867932	0.0160583	0.777004	4
ENSMUSG00000109556	ENSMUST00000209189	Gm38843	-1.36666	-0.58591	-7.5047	-6.07564	0.82592	0.00881725	0.790342	4
ENSMUSG00000106702	ENSMUST00000201771	Gm42846	3.96249	3.8928	1.9507	0.896821	0.966732	0.00692134	0.190095	4
ENSMUSG00000106743	ENSMUST00000201732	Gm42847	-1.1289	-2.25565	-4.39308	-6.19097	0.682625	0.0451298	0.751618	4
ENSMUSG00000106980	ENSMUST00000201213	Gm43690	-2.29892	-3.42088	-6.48141	-7.5047	0.732986	0.03297	0.973238	4
ENSMUSG00000109876	ENSMUST00000211485	Gm45449	3.23358	2.90793	-0.089134	-1.13784	0.794568	0.0023336	0.383908	4
ENSMUSG00000110397	ENSMUST00000209271	Gm45540	0.515247	0.121371	-4.22739	-6.19097	0.920721	0.0162039	0.460033	4
ENSMUSG00000110235	ENSMUST00000210827	Gm5086	3.65639	3.71521	0.486319	0.73734	0.98917	0.0129752	0.897338	4
ENSMUSG00000106416	ENSMUST00000198953	Gm5857	-2.03714	-1.86849	-4.37752	-4.11549	0.95459	0.0389926	0.954659	4
ENSMUSG00000041762	ENSMUST00000076463	Gpr155	5.52997	5.86018	3.47974	2.81852	0.706888	0.00480822	0.161502	4
ENSMUSG00000040229	ENSMUST00000041708	Gpr34	3.7926	2.69781	-2.85409	-2.05912	0.18886	0.000150999	0.0577969	4
ENSMUSG00000047678	ENSMUST00000053659	Gpr82	0.460345	-0.244119	-4.33596	-4.31345	0.806301	0.0107403	0.712499	4
ENSMUSG00000051043	ENSMUST00000133245	Gprc5c	5.50256	5.41238	1.05385	2.2692	0.963044	0.00108308	0.167341	4
ENSMUSG00000018339	ENSMUST00000125094	Gpx3	7.18594	5.57691	4.18056	4.5315	0.102948	0.00178192	0.0601876	4
ENSMUSG00000044156	ENSMUST00000049985	Hepacam2	-0.696208	-4.3046	-6.25639	-6.19097	0.316585	0.0258699	0.222322	4
ENSMUSG00000036181	ENSMUST00000040914	Hist1h1c	7.29169	7.16271	4.1154	4.45885	0.86609	0.000483769	0.314861	4
ENSMUSG00000031613	ENSMUST00000034026	Hpgd	8.13207	8.42037	3.05563	2.51935	0.934624	0.00751207	0.655825	4
ENSMUSG00000017493	ENSMUST00000017637	Igfbp4	9.04307	8.40021	5.73501	4.2847	0.698594	0.00810358	0.506283	4
ENSMUSG00000001741	ENSMUST00000001792	Il16	5.15185	4.90543	2.04744	0.886115	0.839581	0.00228486	0.249506	4
ENSMUSG00000026768	ENSMUST00000028106	Itga8	0.175736	-0.0432365	-2.43851	-3.85525	0.943442	0.0380089	0.431802	4
ENSMUSG00000044708	ENSMUST00000056136	Kcnj10	4.5826	4.46534	1.18353	1.18345	0.965745	0.00638614	0.929051	4
ENSMUSG00000038026	ENSMUST00000062387	Kcnj9	0.590871	-0.199962	-3.39034	-4.039	0.734685	0.0126675	0.941283	4
ENSMUSG00000050138	ENSMUST00000055221	Kcnk12	0.936132	0.207347	-1.42325	-2.56607	0.589223	0.0150741	0.699368	4
ENSMUSG00000059022	ENSMUST00000159482	Kcp	-1.04488	-1.43458	-3.04758	-3.13054	0.834453	0.039689	0.808476	4
ENSMUSG00000079853	ENSMUST00000032288	Klra1	-0.145277	-1.32788	-3.56408	-4.05178	0.66531	0.0397449	0.743502	4
ENSMUSG00000014543	ENSMUST00000014687	Klra17	1.9542	0.867136	-1.48552	-2.77862	0.576927	0.0148808	0.902974	4
ENSMUSG00000037185	ENSMUST00000077196	Krt80	-0.0749282	-0.130294	-3.92902	-3.57393	0.994996	0.0183618	0.83183	4
ENSMUSG00000019718	ENSMUST00000019862	L3hypdh	-0.766893	-1.15235	-1.10904	-7.5047	0.797425	0.619473	0.0363753	4
ENSMUSG00000034968	ENSMUST00000041265	Lbx2	-0.183884	-0.751202	-2.28805	-2.45081	0.621961	0.0126886	0.650955	4
ENSMUSG00000054263	ENSMUST00000171588	Lifr	4.1801	3.63787	1.24114	-0.314252	0.773312	0.0149156	0.430507	4
ENSMUSG00000067714	ENSMUST00000088292	Lpar5	4.79768	4.24422	2.54907	0.705147	0.787977	0.0447386	0.353692	4
ENSMUSG00000033446	ENSMUST00000044405	Lpar6	6.62554	6.17578	4.32258	3.99597	0.471391	0.00156008	0.818212	4
ENSMUSG00000001247	ENSMUST00000098553	Lsr	3.42689	1.73803	1.38291	1.05257	0.0722389	0.00313199	0.0760658	4
ENSMUSG00000038886	ENSMUST00000205318	Man2a2	7.20856	6.9533	5.07306	2.53433	0.906307	0.0336598	0.115908	4
ENSMUSG00000067878	ENSMUST00000114766	Map7d3	0.0908832	-0.213367	-2.5709	-2.45081	0.839581	0.00745531	0.661283	4
ENSMUSG00000057706	ENSMUST00000082237	Mex3b	3.69674	0.256291	0.725587	-1.12176	0.00908833	0.000815315	0.0546572	4
ENSMUSG00000026303	ENSMUST00000027528	Mlph	0.630214	0.923565	-1.67075	-3.12547	0.860687	0.015746	0.137726	4
ENSMUSG00000026712	ENSMUST00000028045	Mrc1	8.91765	8.40875	6.44681	6.24393	0.430329	0.00144185	0.557355	4
ENSMUSG00000025141	ENSMUST00000026134	Myadml2	-2.66824	-2.38307	-6.48141	-7.5047	0.956105	0.0476639	0.588172	4
ENSMUSG00000092009	ENSMUST00000168680	Myh15	0.302973	-0.555112	-6.48141	-4.76191	0.710882	0.00227675	0.1652	4
ENSMUSG00000041132	ENSMUST00000016279	N4bp2l1	6.21886	6.23076	3.80051	3.7924	0.993453	0.000405422	0.960828	4
ENSMUSG00000048142	ENSMUST00000056355	Nat8l	3.61035	3.28399	-0.675203	-2.6368	0.904232	0.00718323	0.287634	4
ENSMUSG00000027544	ENSMUST00000074618	Nfatc2	6.45353	6.36428	4.15656	4.80365	0.935966	0.00229281	0.218936	4
ENSMUSG00000079481	ENSMUST00000125115	Nhsl2	2.93371	1.74335	0.277953	0.561769	0.359723	0.0101891	0.187322	4
ENSMUSG00000070390	ENSMUST00000108515	Nlrp1b	5.491	5.11107	2.69025	2.53038	0.684594	0.00224212	0.759285	4
ENSMUSG00000092528	ENSMUST00000174668	Nlrp1c-ps	2.87078	2.39137	-0.122	-0.67965	0.585469	0.00175467	0.918573	4
ENSMUSG00000031618	ENSMUST00000143284	Nr3c2	-0.019771	-1.01723	-2.37091	-2.261	0.328562	0.00692	0.202217	4
ENSMUSG00000020598	ENSMUST00000218940	Nrcam	1.0132	1.08702	-3.29536	-2.77972	0.973401	0.00134115	0.619509	4
ENSMUSG00000060275	ENSMUST00000115713	Nrg2	0.109919	0.467585	-3.67581	-3.12547	0.867088	0.00649526	0.894142	4
ENSMUSG00000095789	ENSMUST00000195766	Nupr1l	-0.51641	-1.37521	-2.72445	-2.38803	0.544637	0.0238834	0.290119	4
ENSMUSG00000044229	ENSMUST00000216998	Nxpe4	2.88841	2.60037	-0.00363709	0.676466	0.696189	0.00102477	0.127234	4
ENSMUSG00000047592	ENSMUST00000162519	Nxpe5	6.10397	4.6018	3.0464	1.3974	0.0974222	0.00126444	0.823895	4
ENSMUSG00000075592	ENSMUST00000100529	Nynrin	1.16255	-0.0871012	-0.957122	-2.07147	0.305725	0.0173449	0.90075	4
ENSMUSG00000062257	ENSMUST00000134002	Opcml	-2.08913	-2.12434	-4.82616	-7.5047	0.997659	0.0349564	0.138844	4
ENSMUSG00000031214	ENSMUST00000033560	Ophn1	6.11736	6.3502	3.84839	4.02111	0.657149	0.000815315	0.890261	4
ENSMUSG00000027765	ENSMUST00000029331	P2ry1	2.93863	2.94083	2.1347	0.134415	1	0.040839	0.043194	4
ENSMUSG00000051323	ENSMUST00000149154	Pcdh19	-1.0588	-1.59884	-7.5047	-7.5047	0.871346	0.00486722	0.801191	4
ENSMUSG00000035246	ENSMUST00000045898	Pcyt1b	0.519011	-1.13504	-1.91006	-3.12547	0.2707	0.0216155	0.721905	4
ENSMUSG00000030671	ENSMUST00000032909	Pde3b	5.39799	4.74628	2.51452	2.61601	0.181829	0.00032289	0.10257	4
ENSMUSG00000028716	ENSMUST00000106548	Pdzk1ip1	2.6391	2.436	0.605002	0.680839	0.876107	0.00910594	0.728543	4
ENSMUSG00000021846	ENSMUST00000073150	Peli2	5.65614	4.537	4.80094	1.54351	0.133362	0.0503628	0.0452213	4
ENSMUSG00000031155	ENSMUST00000126715	Pim2	3.13837	3.32534	0.858893	1.40634	0.809549	0.00173984	0.482601	4
ENSMUSG00000026748	ENSMUST00000028081	Plxdc2	6.4639	4.7719	1.90622	0.23619	0.130879	0.000950371	0.982636	4
ENSMUSG00000047250	ENSMUST00000062069	Ptgs1	5.21248	5.18252	2.76666	0.561522	0.995898	0.0165031	0.110065	4
ENSMUSG00000109713	ENSMUST00000211088	Pvrig	-1.23424	-0.620625	-4.22739	-3.40679	0.789436	0.0256944	0.905135	4
ENSMUSG00000060224	ENSMUST00000076505	Pyroxd2	2.02882	1.72255	-0.703419	-0.180762	0.767171	0.00271167	0.258083	4
ENSMUSG00000018012	ENSMUST00000018156	Rac3	3.14981	2.39998	0.734464	0.894556	0.306923	0.00213931	0.16116	4
ENSMUSG00000026594	ENSMUST00000172057	Ralgps2	3.20168	3.25818	0.942633	1.12777	0.974177	0.00445167	0.863464	4
ENSMUSG00000034353	ENSMUST00000165855	Ramp1	3.2811	2.56023	-0.485102	-1.64054	0.735793	0.0113447	0.786934	4
ENSMUSG00000002104	ENSMUST00000111445	Rapsn	2.20093	1.7415	-1.43759	-3.14699	0.887974	0.0264407	0.510374	4
ENSMUSG00000022106	ENSMUST00000163339	Rcbtb2	8.0073	7.74039	5.53211	5.35284	0.536067	0.000394737	0.808621	4
ENSMUSG00000025921	ENSMUST00000027053	Rdh10	3.82955	4.0402	3.80951	2.01946	0.781946	0.962391	0.0453205	4
ENSMUSG00000040855	ENSMUST00000112334	Reps2	5.91971	5.84	3.64584	2.17793	0.93982	0.00191626	0.0688289	4
ENSMUSG00000041845	ENSMUST00000048197	Rhod	2.10503	0.818561	-0.104946	0.367186	0.163579	0.00501523	0.07255	4
ENSMUSG00000065037	ENSMUST00000083103	Rn7sk	4.15475	3.56908	1.34083	1.1361	0.452419	0.00169662	0.543607	4
ENSMUSG00000021876	ENSMUST00000022428	Rnase4	5.4752	5.44529	2.54812	2.27868	0.993362	0.0037206	0.787489	4
ENSMUSG00000039328	ENSMUST00000046941	Rnf122	0.218632	-0.582212	-2.33674	-2.54471	0.429047	0.00512388	0.464886	4
ENSMUSG00000047747	ENSMUST00000078525	Rnf150	7.05919	6.52672	3.81032	1.80552	0.40054	0.000573023	0.059471	4
ENSMUSG00000057696	ENSMUST00000119767	Rpl30-ps1	1.98642	1.09182	-0.628003	-0.878623	0.266665	0.00218771	0.316933	4
ENSMUSG00000083411	ENSMUST00000117119	Rpl30-ps10	1.15131	-0.249311	-7.5047	-6.66393	0.501845	0.00108308	0.202465	4
ENSMUSG00000094122	ENSMUST00000086596	Rpl31-ps9	-0.450295	-1.07871	-1.25203	-7.5047	0.730236	0.363154	0.0431167	4
ENSMUSG00000093885	ENSMUST00000137013	Rpl35a-ps5	-0.135171	-0.683676	-2.88859	-2.44637	0.696189	0.00862055	0.338035	4
ENSMUSG00000045092	ENSMUST00000055676	S1pr1	5.92283	4.75127	4.90146	1.66013	0.0737775	0.0103824	0.0384413	4
ENSMUSG00000021838	ENSMUST00000022386	Samd4	3.10467	3.06048	-0.957457	-1.28071	0.988623	0.00210763	0.786592	4
ENSMUSG00000023927	ENSMUST00000144331	Satb1	1.20513	0.388792	-1.56137	-1.33342	0.321809	0.00201716	0.156022	4
ENSMUSG00000049281	ENSMUST00000049941	Scn3b	1.48071	0.893267	-2.85224	-2.29326	0.681124	0.00214785	0.28446	4
ENSMUSG00000064373	ENSMUST00000160787	Selenop	12.2995	12.1656	7.70818	8.52297	0.775138	8.51776e-05	0.0584534	4
ENSMUSG00000027200	ENSMUST00000103241	Sema6d	2.84148	2.54542	-0.690586	-1.12176	0.812506	0.00191626	0.881812	4
ENSMUSG00000000753	ENSMUST00000000769	Serpinf1	-0.105957	-0.754413	-4.56757	-4.31345	0.710882	0.00361444	0.476894	4
ENSMUSG00000038332	ENSMUST00000099931	Sesn1	8.40772	8.02176	6.09652	4.10528	0.776794	0.0108946	0.133595	4
ENSMUSG00000005043	ENSMUST00000136523	Sgsh	6.41436	5.73657	4.02902	2.74089	0.523891	0.00724807	0.469172	4
ENSMUSG00000102418	ENSMUST00000179976	Sh2d1b1	3.74364	3.80517	1.29096	1.79608	0.96574	0.00226641	0.462424	4
ENSMUSG00000022494	ENSMUST00000182889	Shisa9	2.56883	2.27467	-0.674398	-1.66201	0.937558	0.0392926	0.727564	4
ENSMUSG00000070868	ENSMUST00000038455	Skint3	-1.1288	-1.05512	-3.79431	-7.5047	0.983969	0.0201751	0.0584534	4
ENSMUSG00000001095	ENSMUST00000001122	Slc13a2	0.371964	-1.69197	-1.86136	-4.039	0.23801	0.0420994	0.942033	4
ENSMUSG00000059336	ENSMUST00000091813	Slc14a1	1.65768	-0.255756	-3.67005	-2.28989	0.262662	0.00241029	0.0760658	4
ENSMUSG00000022199	ENSMUST00000050772	Slc22a17	-1.33365	-2.49034	-4.5313	-4.76191	0.638147	0.0379477	0.622376	4
ENSMUSG00000039908	ENSMUST00000050880	Slc26a11	6.20005	6.08619	3.20791	3.69209	0.790042	0.000150999	0.100329	4
ENSMUSG00000025993	ENSMUST00000027137	Slc40a1	7.53901	8.44015	5.47432	5.91609	0.250633	0.00420925	0.452684	4
ENSMUSG00000029650	ENSMUST00000118527	Slc46a3	6.58453	6.62534	2.85602	2.99366	0.926858	8.51776e-05	0.68944	4
ENSMUSG00000006576	ENSMUST00000124341	Slc4a3	0.708769	0.246245	0.989842	-1.96482	0.606755	0.554175	0.0468208	4
ENSMUSG00000041052	ENSMUST00000035890	Slc7a13	-2.37924	-3.57323	-7.5047	-7.5047	0.698963	0.0151132	0.598155	4
ENSMUSG00000031129	ENSMUST00000033463	Slc9a9	7.82331	7.68526	3.22934	2.71293	0.967325	0.00445167	0.798507	4
ENSMUSG00000030737	ENSMUST00000032985	Slco2b1	4.65794	5.19268	-2.1282	-1.82263	0.93982	0.0274247	0.957198	4
ENSMUSG00000025020	ENSMUST00000169141	Slit1	2.97192	3.32308	-1.69003	-0.964856	0.835935	0.0018864	0.739089	4
ENSMUSG00000053559	ENSMUST00000172334	Smagp	5.81331	5.36856	2.93317	2.14689	0.641598	0.00235322	0.640396	4
ENSMUSG00000054850	ENSMUST00000068106	Smim10l2a	-0.729094	-2.72718	-5.2331	-7.5047	0.312999	0.00704268	0.87468	4
ENSMUSG00000001761	ENSMUST00000201515	Smo	-0.0723803	0.400421	-2.21373	-4.32278	0.708083	0.0137853	0.0615814	4
ENSMUSG00000031906	ENSMUST00000067512	Smpd3	2.40189	2.6201	-1.36877	-2.36235	0.923072	0.00517765	0.318635	4
ENSMUSG00000002007	ENSMUST00000002081	Srpk3	-0.969399	1.7391	-6.25639	-5.48084	0.485138	0.0371141	0.529446	4
ENSMUSG00000022885	ENSMUST00000023601	St6gal1	7.44026	6.66396	5.30293	2.76496	0.574779	0.0232785	0.145817	4
ENSMUSG00000035459	ENSMUST00000035288	Stab2	2.87911	2.81963	-1.20844	-1.19264	0.969443	0.000573023	0.916847	4
ENSMUSG00000062939	ENSMUST00000168302	Stat4	2.61381	0.827336	-0.173649	-0.115263	0.310622	0.0238832	0.212486	4
ENSMUSG00000049897	ENSMUST00000153771	Stkld1	-0.119332	-0.717665	-2.33254	-1.80669	0.704476	0.0263286	0.332337	4
ENSMUSG00000006800	ENSMUST00000109249	Sulf2	5.84646	5.63824	3.82339	3.61195	0.798925	0.00292863	0.996447	4
ENSMUSG00000030711	ENSMUST00000106373	Sult1a1	4.34363	3.21149	-0.243859	-1.87536	0.469376	0.00313199	0.699239	4
ENSMUSG00000038486	ENSMUST00000035371	Sv2a	0.446838	0.716063	-2.14637	-1.56846	0.870257	0.0094121	0.767214	4
ENSMUSG00000031144	ENSMUST00000069520	Syp	2.41787	1.79637	0.39521	-0.519223	0.4796	0.00665352	0.683473	4
ENSMUSG00000020034	ENSMUST00000020223	Tcp11l2	5.46774	5.01147	3.11934	2.01194	0.628834	0.00452199	0.366329	4
ENSMUSG00000021253	ENSMUST00000003687	Tgfb3	2.09013	2.24093	-0.753454	-0.280584	0.950281	0.0115454	0.79155	4
ENSMUSG00000084845	ENSMUST00000176526	Tmem240	0.709257	0.481241	-1.39167	-1.67803	0.828381	0.00542837	0.941154	4
ENSMUSG00000050777	ENSMUST00000056089	Tmem37	5.13308	5.51558	2.89368	2.20399	0.666957	0.00408192	0.149344	4
ENSMUSG00000024180	ENSMUST00000025010	Tmem8	6.73447	6.86859	4.10303	4.8513	0.834028	0.000573023	0.169438	4
ENSMUSG00000096606	ENSMUST00000178124	Tpbgl	1.85802	2.99594	-3.44768	-2.38491	0.809213	0.0388033	0.98421	4
ENSMUSG00000014158	ENSMUST00000071968	Trpv4	4.60781	3.8864	2.44148	2.1998	0.333497	0.00327021	0.421341	4
ENSMUSG00000041058	ENSMUST00000108246	Wwp1	9.20809	8.96308	6.8815	6.47753	0.804134	0.00353221	0.821911	4
ENSMUSG00000042675	ENSMUST00000038614	Ypel3	7.21702	6.66641	5.04633	4.09375	0.245565	0.000788454	0.285132	4
ENSMUSG00000066687	ENSMUST00000093852	Zbtb16	1.83107	0.97053	-1.95697	-2.07035	0.494956	0.00277782	0.452069	4
ENSMUSG00000034265	ENSMUST00000089185	Zdhhc14	6.42047	6.21671	4.14244	3.65937	0.675992	0.000600045	0.437544	4
ENSMUSG00000036304	ENSMUST00000036321	Zdhhc23	-1.53412	-1.04308	-4.80002	-3.85525	0.852793	0.0231278	0.79203	4
ENSMUSG00000021127	ENSMUST00000021552	Zfp36l1	7.2395	6.93571	4.64461	5.13963	0.482976	0.000368205	0.0822477	4
ENSMUSG00000113591	ENSMUST00000222745		-0.203099	-0.607204	-3.04758	-7.5047	0.852606	0.0190421	0.057255	4
ENSMUSG00000112095	ENSMUST00000219429		3.05034	2.58303	0.594357	0.547558	0.395888	0.000913631	0.340852	4
ENSMUSG00000023307	ENSMUST00000024078	March5	5.72173	6.4375	5.7856	8.70745	0.264505	0.86667	0.0424296	5
ENSMUSG00000054676	ENSMUST00000178207	1600014C10Rik	4.25777	4.9936	4.17748	8.61228	0.591772	0.922177	0.0489489	5
ENSMUSG00000034764	ENSMUST00000041178	1700006J14Rik	-2.21303	-0.73292	0.225595	2.42542	0.360953	0.0284434	0.581321	5
ENSMUSG00000103968	ENSMUST00000193035	2610509F24Rik	-7.5047	-4.90463	-3.79431	-1.24647	0.314441	0.0324226	0.98354	5
ENSMUSG00000058046	ENSMUST00000062145	4933430I17Rik	-1.39839	0.380982	1.27632	3.87879	0.0905398	0.00270177	0.252048	5
ENSMUSG00000089844	ENSMUST00000161724	A530032D15Rik	0.858931	1.76448	0.284493	5.22341	0.451451	0.379316	0.043194	5
ENSMUSG00000072109	ENSMUST00000162353	A530040E14Rik	2.31374	3.26037	1.53561	6.56531	0.49473	0.298155	0.046058	5
ENSMUSG00000084846	ENSMUST00000141787	A730011C13Rik	0.300082	0.770292	0.0428359	3.89633	0.690239	0.670058	0.0452213	5
ENSMUSG00000092368	ENSMUST00000173900	A930015D03Rik	0.7564	1.97707	0.457907	3.95303	0.1453	0.48185	0.0466889	5
ENSMUSG00000049659	ENSMUST00000146722	Aftph	7.04008	7.14653	6.4386	8.77032	0.919643	0.139	0.0452213	5
ENSMUSG00000068246	ENSMUST00000109775	Apol9b	-1.19537	2.00533	-0.31918	7.60182	0.0905398	0.305826	0.0455328	5
ENSMUSG00000042350	ENSMUST00000163231	Arel1	6.04805	6.4649	5.9346	8.84569	0.637574	0.817369	0.046147	5
ENSMUSG00000050394	ENSMUST00000052431	Armcx6	2.49791	2.25928	2.21767	4.13469	0.687263	0.343431	0.0386676	5
ENSMUSG00000033781	ENSMUST00000042288	Asb13	3.86746	4.2604	3.35199	6.14208	0.494956	0.11948	0.0384413	5
ENSMUSG00000081219	ENSMUST00000121525	Bambi-ps1	1.14396	1.31057	1.24167	4.60229	0.911225	0.874783	0.0452213	5
ENSMUSG00000099757	ENSMUST00000186054	BE692007	7.00331	7.41398	6.37875	9.38242	0.673748	0.210005	0.0468208	5
ENSMUSG00000038357	ENSMUST00000112022	Camp	-4.18584	0.0211776	-1.38252	0.0109114	0.0365201	0.00569552	0.0563055	5
ENSMUSG00000035352	ENSMUST00000000194	Ccl12	-1.10664	1.67072	-0.946177	8.47835	0.231015	0.90719	0.046058	5
ENSMUSG00000035385	ENSMUST00000000193	Ccl2	1.58129	3.01435	4.71872	9.37086	0.250707	0.00480843	0.051345	5
ENSMUSG00000018930	ENSMUST00000019074	Ccl4	4.0131	5.03196	5.04188	9.03327	0.262641	0.0631676	0.043194	5
ENSMUSG00000035042	ENSMUST00000035938	Ccl5	4.47233	5.20285	7.12971	10.597	0.707399	0.0283317	0.11312	5
ENSMUSG00000035373	ENSMUST00000021011	Ccl7	0.164601	1.19518	3.10348	8.56268	0.429395	0.00739041	0.043194	5
ENSMUSG00000000184	ENSMUST00000000188	Ccnd2	1.85333	2.22063	2.93106	7.26791	0.833895	0.169034	0.0474353	5
ENSMUSG00000016496	ENSMUST00000016640	Cd274	4.5941	5.37464	6.98918	10.238	0.448224	0.00659338	0.0577969	5
ENSMUSG00000017652	ENSMUST00000154443	Cd40	3.70935	4.52569	4.19831	8.77439	0.547012	0.499835	0.0481885	5
ENSMUSG00000030156	ENSMUST00000032259	Cd69	1.85167	3.30358	2.74652	9.23551	0.40116	0.341113	0.0466889	5
ENSMUSG00000023959	ENSMUST00000024755	Clic5	-1.54677	-1.61928	-0.348331	6.68817	0.991938	0.338702	0.0453205	5
ENSMUSG00000020638	ENSMUST00000020969	Cmpk2	5.02733	7.12065	5.47245	12.1278	0.0737775	0.356303	0.0363753	5
ENSMUSG00000027570	ENSMUST00000132527	Col9a3	-1.45191	-1.19082	-2.17953	2.44705	0.870656	0.274589	0.0414259	5
ENSMUSG00000014599	ENSMUST00000118593	Csf1	1.30483	2.76789	3.88807	6.70618	0.210266	0.00671936	0.168198	5
ENSMUSG00000034855	ENSMUST00000201176	Cxcl10	3.39666	5.09244	3.99021	11.9135	0.210266	0.399566	0.0363753	5
ENSMUSG00000060183	ENSMUST00000122808	Cxcl11	-0.540511	0.367043	-1.03446	9.497	0.816083	0.789213	0.0455328	5
ENSMUSG00000002307	ENSMUST00000173028	Daxx	5.57765	6.53994	5.75391	9.1557	0.218597	0.67472	0.0442508	5
ENSMUSG00000021758	ENSMUST00000075748	Ddx4	-1.79972	-1.3147	-3.04758	4.45601	0.857269	0.271784	0.043194	5
ENSMUSG00000015377	ENSMUST00000078953	Dennd6b	1.31176	1.33913	0.913548	5.29665	0.995635	0.550438	0.0414259	5
ENSMUSG00000047842	ENSMUST00000057442	Diras2	-0.233277	-0.252735	1.23589	3.41333	0.992439	0.00703482	0.043194	5
ENSMUSG00000025279	ENSMUST00000026315	Dnase1l3	-1.98834	-0.283455	-2.39781	5.16147	0.416647	0.730576	0.0491792	5
ENSMUSG00000027368	ENSMUST00000028846	Dusp2	1.82081	2.31928	2.76246	7.43862	0.65569	0.120885	0.0386676	5
ENSMUSG00000047067	ENSMUST00000060913	Dusp28	2.46581	2.53895	2.41333	5.62472	0.969931	0.933749	0.0452213	5
ENSMUSG00000021367	ENSMUST00000021796	Edn1	-4.18808	-3.40271	-1.05569	2.98295	0.731174	0.026173	0.107298	5
ENSMUSG00000023961	ENSMUST00000024757	Enpp4	2.68199	3.83108	2.93552	8.07192	0.237537	0.625807	0.0384413	5
ENSMUSG00000050439	ENSMUST00000096347	Enthd1	-4.60095	-6.46883	-7.5047	-0.785474	0.542329	0.101707	0.0475395	5
ENSMUSG00000022014	ENSMUST00000022591	Epsti1	5.72516	6.48942	5.59794	8.69771	0.237537	0.718905	0.0406593	5
ENSMUSG00000042377	ENSMUST00000070453	Fam83g	-3.0038	-2.05758	-0.0365158	3.00908	0.458567	0.00659338	0.10215	5
ENSMUSG00000027204	ENSMUST00000028633	Fbn1	-2.52354	-0.544367	-2.53806	4.89059	0.266277	0.991031	0.0453205	5
ENSMUSG00000029648	ENSMUST00000031653	Flt1	-0.138882	2.06354	3.01741	6.39531	0.196204	0.0120792	0.366142	5
ENSMUSG00000033487	ENSMUST00000089017	Fndc3a	6.67526	7.66216	6.6711	10.049	0.0905398	0.990291	0.0363753	5
ENSMUSG00000094127	ENSMUST00000178024	G530012D18Rik	2.93567	3.79187	2.44288	5.74733	0.277449	0.249453	0.0452213	5
ENSMUSG00000028270	ENSMUST00000165774	Gbp2	4.75102	6.22238	7.63761	11.6742	0.325124	0.0124155	0.0960748	5
ENSMUSG00000028268	ENSMUST00000199325	Gbp3	3.90929	5.43133	5.24229	10.4199	0.237537	0.0764097	0.046147	5
ENSMUSG00000105504	ENSMUST00000198803	Gbp5	2.87852	4.17625	4.37442	9.99016	0.332341	0.0694244	0.0448051	5
ENSMUSG00000104713	ENSMUST00000200045	Gbp6	2.41873	4.74885	4.70004	9.47563	0.100386	0.0130706	0.0715288	5
ENSMUSG00000040253	ENSMUST00000171263	Gbp7	3.76172	5.36105	4.74086	9.73918	0.156527	0.114007	0.0451801	5
ENSMUSG00000026893	ENSMUST00000028257	Gca	1.82644	2.54564	3.11692	6.95381	0.523891	0.0628078	0.0491792	5
ENSMUSG00000048852	ENSMUST00000094476	Gm12185	1.3065	1.62499	0.273877	5.92443	0.878568	0.227843	0.0431167	5
ENSMUSG00000089898	ENSMUST00000130021	Gm14199	-7.5047	-7.5047	-7.5047	2.25086	1	1	0.0455328	5
ENSMUSG00000073274	ENSMUST00000143129	Gm14636	-0.389895	5.3618	1.19462	7.37004	0.00908833	0.0251782	0.604028	5
ENSMUSG00000090252	ENSMUST00000162347	Gm16028	-1.65522	-2.02295	-2.81993	1.18625	0.815706	0.121252	0.043194	5
ENSMUSG00000097572	ENSMUST00000216452	Gm26797	0.0273013	1.74347	-0.220246	4.29992	0.113712	0.645445	0.0466889	5
ENSMUSG00000103638	ENSMUST00000195852	Gm38327	-7.5047	-4.62487	-4.13449	-1.7691	0.273303	0.0443782	0.817604	5
ENSMUSG00000078606	ENSMUST00000106766	Gm4070	6.81882	8.17465	6.52177	10.1024	0.103912	0.457423	0.0455328	5
ENSMUSG00000089940	ENSMUST00000044500	Gm4117	-0.668135	-1.23145	-1.16989	1.89836	0.671235	0.452319	0.046147	5
ENSMUSG00000105338	ENSMUST00000197826	Gm43802	0.303672	1.87639	1.12352	6.26296	0.237537	0.244638	0.0491792	5
ENSMUSG00000085977	ENSMUST00000131638	Gm5970	-2.20704	-1.05763	-3.20298	2.39922	0.429047	0.217469	0.0455328	5
ENSMUSG00000063286	ENSMUST00000208417	Gm8995	7.67502	8.38118	7.75321	10.6526	0.317694	0.851739	0.0452213	5
ENSMUSG00000001663	ENSMUST00000001713	Gstt1	0.203895	-0.254303	0.210953	4.99249	0.804134	0.996119	0.043194	5
ENSMUSG00000045868	ENSMUST00000006667	Gvin1	7.12814	8.28624	6.7478	10.2802	0.117801	0.297807	0.0414259	5
ENSMUSG00000035929	ENSMUST00000081435	H2-Q4	6.36944	7.46364	6.72335	9.90694	0.172796	0.38918	0.0499928	5
ENSMUSG00000073409	ENSMUST00000174699	H2-Q6	3.12677	6.29155	5.10452	10.2412	0.0390707	0.00888932	0.0677056	5
ENSMUSG00000060550	ENSMUST00000071951	H2-Q7	3.67645	6.26991	5.83633	9.85224	0.0703283	0.00938557	0.136475	5
ENSMUSG00000027360	ENSMUST00000028838	Hdc	-1.97007	-0.0434904	-3.20038	5.42549	0.315808	0.242622	0.0421573	5
ENSMUSG00000029798	ENSMUST00000031817	Herc6	4.88719	6.92202	5.86374	10.0401	0.0636972	0.0478134	0.04934	5
ENSMUSG00000056758	ENSMUST00000072777	Hmga2	3.72379	5.26365	6.11587	8.12154	0.289308	0.020334	0.695164	5
ENSMUSG00000034987	ENSMUST00000038101	Hrh2	-0.936479	-0.357642	1.60486	5.01115	0.73412	0.020136	0.0826417	5
ENSMUSG00000090222	ENSMUST00000155076	Ifi203-ps	1.42764	3.04372	0.547749	6.22814	0.2605	0.256812	0.0468208	5
ENSMUSG00000073489	ENSMUST00000111214	Ifi204	7.02843	9.01257	7.07476	11.2018	0.0464011	0.912887	0.0452213	5
ENSMUSG00000054203	ENSMUST00000059226	Ifi205	1.9487	3.88366	5.72682	10.949	0.298046	0.0101891	0.0905561	5
ENSMUSG00000043263	ENSMUST00000056071	Ifi209	5.94098	8.09582	5.98238	10.8042	0.0765631	0.946853	0.0489572	5
ENSMUSG00000026536	ENSMUST00000009340	Ifi211	5.63543	8.08685	6.87276	10.866	0.0440717	0.0238872	0.0745635	5
ENSMUSG00000028037	ENSMUST00000029671	Ifi44	3.5187	6.99967	4.83489	10.187	0.0440717	0.0557097	0.0966845	5
ENSMUSG00000079339	ENSMUST00000112467	Ifit1bl1	2.6413	5.0157	2.0781	11.5514	0.262641	0.626417	0.043194	5
ENSMUSG00000067297	ENSMUST00000112463	Ifit1bl2	-2.0427	-0.744384	-1.55935	3.52014	0.314441	0.490142	0.046172	5
ENSMUSG00000045932	ENSMUST00000102826	Ifit2	6.03502	9.29536	6.41272	12.7676	0.0440717	0.513773	0.0466889	5
ENSMUSG00000074896	ENSMUST00000102825	Ifit3	6.10989	9.1886	6.24114	12.4733	0.0440717	0.824226	0.0452213	5
ENSMUSG00000059108	ENSMUST00000209328	Ifitm6	3.34717	2.39773	3.61478	5.31553	0.242015	0.535577	0.043194	5
ENSMUSG00000078853	ENSMUST00000035266	Igtp	4.97543	6.50539	5.16622	9.75101	0.152171	0.735241	0.0455328	5
ENSMUSG00000000791	ENSMUST00000211936	Il12rb1	-2.70333	-0.800056	0.12736	3.93299	0.322489	0.030193	0.233698	5
ENSMUSG00000031712	ENSMUST00000209363	Il15	4.27881	4.67606	3.69811	7.81813	0.651764	0.206363	0.0363753	5
ENSMUSG00000023206	ENSMUST00000138349	Il15ra	1.62872	2.23228	2.44627	7.07976	0.634443	0.220726	0.043194	5
ENSMUSG00000069874	ENSMUST00000209079	Irgm2	5.89039	7.21924	5.53928	9.62923	0.172796	0.48271	0.0455328	5
ENSMUSG00000039236	ENSMUST00000118867	Isg20	1.94483	4.20914	2.45453	9.30286	0.1197	0.480003	0.0431167	5
ENSMUSG00000030102	ENSMUST00000032192	Itpr1	4.54058	5.08293	4.29772	7.27906	0.515216	0.594172	0.046147	5
ENSMUSG00000062960	ENSMUST00000113516	Kdr	2.14416	3.92437	2.5089	8.65064	0.215303	0.632899	0.0452213	5
ENSMUSG00000000247	ENSMUST00000143783	Lhx2	-3.25678	-1.40428	-3.39034	4.38825	0.363903	0.916977	0.0466889	5
ENSMUSG00000053846	ENSMUST00000066532	Lipg	-1.87273	0.811814	-2.84892	7.64397	0.22312	0.39627	0.0410776	5
ENSMUSG00000038668	ENSMUST00000055018	Lpar1	-0.645439	-0.144668	2.25389	5.91562	0.666134	0.00420925	0.0463786	5
ENSMUSG00000015222	ENSMUST00000156636	Map2	0.779293	0.619048	0.760543	3.00636	0.854881	0.966037	0.0414259	5
ENSMUSG00000085148	ENSMUST00000149940	Mir22hg	4.03575	6.46053	5.0463	7.97641	0.0365201	0.0303968	0.358865	5
ENSMUSG00000012519	ENSMUST00000056157	Mlkl	2.78817	4.34697	4.87179	7.97051	0.090926	0.00409487	0.0731049	5
ENSMUSG00000028496	ENSMUST00000078090	Mllt3	2.7356	2.94841	2.22551	4.7901	0.826079	0.239681	0.046058	5
ENSMUSG00000000386	ENSMUST00000135184	Mx1	4.05162	6.41559	4.19744	10.2707	0.0918815	0.832934	0.0452213	5
ENSMUSG00000023341	ENSMUST00000190447	Mx2	2.49216	4.35608	2.35623	7.76071	0.1197	0.832934	0.0443257	5
ENSMUSG00000001156	ENSMUST00000001184	Mxd1	4.04004	4.38046	3.37813	9.25114	0.821898	0.324019	0.0363753	5
ENSMUSG00000036564	ENSMUST00000160964	Ndrg4	-1.27923	-0.0950909	1.42105	4.09387	0.194585	0.00257857	0.0960748	5
ENSMUSG00000051790	ENSMUST00000056484	Nlgn2	3.17203	2.72705	2.69378	5.58135	0.722725	0.434211	0.046147	5
ENSMUSG00000026946	ENSMUST00000028314	Nmi	4.12426	5.14866	4.50588	7.58749	0.161902	0.310606	0.046058	5
ENSMUSG00000020826	ENSMUST00000018610	Nos2	-1.72483	-0.545121	3.45254	9.44104	0.780381	0.0320578	0.14176	5
ENSMUSG00000029780	ENSMUST00000101367	Nt5c3	4.37777	5.57278	5.00658	8.78529	0.182801	0.18344	0.0455328	5
ENSMUSG00000029605	ENSMUST00000182725	Oas1b	2.43253	3.77078	2.23614	6.4132	0.196557	0.725176	0.0468208	5
ENSMUSG00000032661	ENSMUST00000044833	Oas3	6.20188	8.74916	7.31994	10.5706	0.0408496	0.0306818	0.260724	5
ENSMUSG00000041827	ENSMUST00000031540	Oasl1	3.74455	6.60926	4.867	10.5915	0.0365201	0.0374051	0.0421573	5
ENSMUSG00000063268	ENSMUST00000170226	Parp10	5.12857	6.28982	5.3103	8.76384	0.163964	0.680472	0.0466889	5
ENSMUSG00000037997	ENSMUST00000112191	Parp11	4.71238	5.69727	4.81393	8.36849	0.183604	0.80219	0.0410776	5
ENSMUSG00000023249	ENSMUST00000145396	Parp3	4.24159	4.13143	4.49308	7.31828	0.943246	0.635221	0.0455328	5
ENSMUSG00000020134	ENSMUST00000093290	Peli1	4.96997	5.35163	4.73809	7.97996	0.683645	0.626823	0.043194	5
ENSMUSG00000004791	ENSMUST00000223220	Pgf	-3.17458	-3.21851	0.146619	4.44614	0.995998	0.0263286	0.0728769	5
ENSMUSG00000054728	ENSMUST00000161201	Phactr1	1.49863	-0.154248	0.503605	2.90751	0.151979	0.112634	0.0400137	5
ENSMUSG00000091144	ENSMUST00000166912	Phf11c	0.566959	1.6656	0.526213	5.4447	0.34682	0.957487	0.0442508	5
ENSMUSG00000033847	ENSMUST00000167232	Pla2g4c	-2.50426	-2.27404	-1.56135	3.4404	0.922843	0.277535	0.0455328	5
ENSMUSG00000090125	ENSMUST00000053491	Pou3f1	-0.858454	1.01526	-1.13008	6.47043	0.117801	0.651736	0.0363753	5
ENSMUSG00000063800	ENSMUST00000132951	Prpf38a	4.37068	5.05742	4.73308	7.70709	0.380153	0.396421	0.0466889	5
ENSMUSG00000062232	ENSMUST00000118100	Rapgef2	4.59376	4.62296	5.1038	8.21211	0.984884	0.170914	0.0363753	5
ENSMUSG00000020641	ENSMUST00000020970	Rsad2	5.64259	9.01266	5.81985	13.7496	0.045552	0.785061	0.0384413	5
ENSMUSG00000057135	ENSMUST00000108534	Scimp	-0.983572	0.535357	2.78794	6.75006	0.542329	0.0262346	0.231638	5
ENSMUSG00000041571	ENSMUST00000044355	Selenow	5.98064	6.52981	5.86846	8.66727	0.441433	0.784887	0.0452213	5
ENSMUSG00000041481	ENSMUST00000171065	Serpina3g	-0.178211	0.585404	-0.178524	5.7665	0.704291	1	0.0481885	5
ENSMUSG00000079049	ENSMUST00000021834	Serpinb1c	-0.253313	2.63122	1.7358	5.55161	0.0365201	0.0045649	0.167304	5
ENSMUSG00000055200	ENSMUST00000068641	Sertad3	3.66751	3.63451	3.26624	5.96549	0.988378	0.402753	0.0453205	5
ENSMUSG00000071350	ENSMUST00000161459	Setdb2	3.28441	3.94898	3.59424	6.85053	0.310597	0.382766	0.0386676	5
ENSMUSG00000019082	ENSMUST00000019226	Slc25a22	4.44301	5.28135	5.33292	8.24179	0.237537	0.0443743	0.0455328	5
ENSMUSG00000027219	ENSMUST00000110525	Slc28a2	4.40047	4.72853	4.13824	9.30115	0.879142	0.775626	0.0455328	5
ENSMUSG00000066152	ENSMUST00000107468	Slc31a2	6.8667	7.57819	6.56533	9.3776	0.305725	0.423945	0.0455328	5
ENSMUSG00000025790	ENSMUST00000098371	Slco3a1	3.45287	2.69694	3.10879	7.35373	0.550261	0.615917	0.0384413	5
ENSMUSG00000078763	ENSMUST00000037994	Slfn1	1.08466	5.38765	1.85494	8.98047	0.0365201	0.251679	0.0599269	5
ENSMUSG00000035208	ENSMUST00000215239	Slfn8	6.47796	7.49055	6.55773	9.8505	0.225079	0.86845	0.0478357	5
ENSMUSG00000070034	ENSMUST00000128339	Sp110	5.91643	6.69661	5.53084	8.88228	0.344747	0.391013	0.0452213	5
ENSMUSG00000038305	ENSMUST00000172287	Spats2l	-3.26319	-2.48203	-4.80002	3.65812	0.731305	0.175903	0.0400137	5
ENSMUSG00000039911	ENSMUST00000038562	Spsb1	-0.66889	0.520354	1.49137	4.60009	0.488082	0.0469114	0.187525	5
ENSMUSG00000026532	ENSMUST00000027817	Spta1	-2.07875	-2.19932	-3.20599	2.20832	0.960726	0.151473	0.0386676	5
ENSMUSG00000035279	ENSMUST00000057612	Ssc5d	-1.48393	-0.77709	0.810165	3.62718	0.502457	0.00802625	0.0728232	5
ENSMUSG00000078922	ENSMUST00000068063	Tgtp1	0.202343	1.8812	-0.455967	8.76254	0.441226	0.583963	0.0431167	5
ENSMUSG00000078921	ENSMUST00000046745	Tgtp2	4.06676	6.49058	4.13537	10.3833	0.0764206	0.916977	0.0414259	5
ENSMUSG00000031639	ENSMUST00000034056	Tlr3	4.39788	5.20774	4.12143	9.1645	0.455505	0.64698	0.0396878	5
ENSMUSG00000049488	ENSMUST00000131145	Tmem67	2.99193	3.51039	2.63499	6.07792	0.604322	0.493794	0.0455328	5
ENSMUSG00000028965	ENSMUST00000135169	Tnfrsf9	-2.0222	-1.24748	1.20021	4.60969	0.532142	0.00445167	0.0659558	5
ENSMUSG00000039304	ENSMUST00000046383	Tnfsf10	1.75098	4.10929	0.998142	9.05853	0.141752	0.352956	0.0400137	5
ENSMUSG00000052749	ENSMUST00000145982	Trim30b	0.843688	2.63677	-0.290484	7.56475	0.372079	0.303545	0.0455328	5
ENSMUSG00000054892	ENSMUST00000169534	Txk	-2.98567	-1.57037	-1.50459	3.23891	0.133244	0.0188021	0.0400137	5
ENSMUSG00000031792	ENSMUST00000034245	Usb1	4.77076	5.25258	5.32546	7.95165	0.468017	0.14166	0.0442508	5
ENSMUSG00000027962	ENSMUST00000029574	Vcam1	1.94918	2.75412	3.36999	6.99728	0.389923	0.0274247	0.0455328	5
ENSMUSG00000039531	ENSMUST00000218055	Zufsp	4.42408	5.15594	4.31105	7.38435	0.323435	0.79195	0.0452213	5
ENSMUSG00000112627	ENSMUST00000220066		1.49959	1.9871	2.24529	5.67328	0.648123	0.185912	0.0466889	5
ENSMUSG00000111118	ENSMUST00000217186		0.0170916	2.97616	-0.775017	7.13532	0.0905398	0.317542	0.043194	5
ENSMUSG00000112379	ENSMUST00000218961		-7.5047	-4.45504	-3.40133	0.315797	0.166422	0.0114236	0.69798	5
ENSMUSG00000113757	ENSMUST00000221487		-3.38745	-0.996446	-0.21338	4.04628	0.105885	0.00566517	0.127116	5
ENSMUSG00000113017	ENSMUST00000223425		-6.41913	-3.14472	-2.9259	1.53289	0.172796	0.0259749	0.512949	5
ENSMUSG00000087341	ENSMUST00000137478	AQ1130040F04Rik	-4.25606	-3.6112	-1.08782	-2.29542	0.816119	0.0363319	0.31379	6
ENSMUSG00000097134	ENSMUST00000181710	1110002J07Rik	1.04337	1.01186	4.30273	6.94423	0.98335	0.000626833	0.0384413	6
ENSMUSG00000102099	ENSMUST00000221760	1700011B04Rik	-7.5047	-7.5047	-3.05016	-1.53699	1	0.0138302	0.426784	6
ENSMUSG00000031927	ENSMUST00000191167	1700012B09Rik	-7.5047	-7.5047	-2.2048	-1.35445	1	0.0186171	0.742891	6
ENSMUSG00000090307	ENSMUST00000169733	1700071M16Rik	2.78471	2.84846	4.9157	4.48669	0.986965	0.0386301	0.702881	6
ENSMUSG00000097216	ENSMUST00000180708	4932441J04Rik	3.95539	3.54932	6.08902	5.45849	0.377275	0.000815315	0.545721	6
ENSMUSG00000054598	ENSMUST00000201562	9130230L23Rik	-3.43311	-3.03994	0.966278	1.6791	0.919732	0.020243	0.891805	6
ENSMUSG00000097960	ENSMUST00000183235	A330074K22Rik	-3.38819	-2.73981	1.85125	4.25223	0.506235	0.000492563	0.0876856	6
ENSMUSG00000006462	ENSMUST00000141923	A530013C23Rik	-3.34677	-2.63151	-0.951039	-0.257992	0.720244	0.0409337	0.990193	6
ENSMUSG00000033213	ENSMUST00000142767	AA467197	-0.57934	-0.751999	4.33219	7.48808	0.978539	0.0241993	0.205716	6
ENSMUSG00000032724	ENSMUST00000076212	Abtb2	-1.63567	-0.505341	2.14999	5.25121	0.426921	0.00436059	0.134793	6
ENSMUSG00000001588	ENSMUST00000108622	Acap1	-0.724187	0.345591	3.1725	1.73024	0.28801	0.00130495	0.0536677	6
ENSMUSG00000022126	ENSMUST00000022722	Acod1	2.85613	3.70317	9.5121	11.199	0.464589	0.000405422	0.363112	6
ENSMUSG00000028937	ENSMUST00000075363	Acot7	3.75799	3.58319	6.01139	5.26521	0.738225	0.000682835	0.165279	6
ENSMUSG00000001348	ENSMUST00000069330	Acp5	3.6212	4.91262	6.19061	6.37117	0.33238	0.0125315	0.305128	6
ENSMUSG00000032281	ENSMUST00000034822	Acsbg1	-3.15509	-2.94452	0.208604	-0.86578	0.936883	0.0114236	0.347623	6
ENSMUSG00000018796	ENSMUST00000034046	Acsl1	5.43349	5.62214	8.83884	9.22347	0.687263	0.000193243	0.570815	6
ENSMUSG00000067642	ENSMUST00000088117	Adgrf3	-4.87074	-7.5047	-1.99739	-2.1356	0.237537	0.0407495	0.180243	6
ENSMUSG00000055301	ENSMUST00000090171	Adh7	-7.5047	-7.5047	-1.15747	-2.84737	1	0.00475413	0.390662	6
ENSMUSG00000025911	ENSMUST00000144177	Adhfe1	-1.384	-1.24748	1.74234	2.02103	0.960308	0.0100386	0.91815	6
ENSMUSG00000020178	ENSMUST00000105420	Adora2a	-0.542586	0.292874	3.62704	4.97441	0.625632	0.00492514	0.704543	6
ENSMUSG00000018500	ENSMUST00000018644	Adora2b	0.717597	1.3121	3.56294	4.59504	0.298046	0.000611353	0.338587	6
ENSMUSG00000086712	ENSMUST00000123127	AI427809	-0.515243	0.016102	1.82292	1.65498	0.708693	0.0153808	0.499016	6
ENSMUSG00000028527	ENSMUST00000102780	Ak4	-1.46812	-0.469887	4.79873	4.60306	0.692085	0.00408982	0.51809	6
ENSMUSG00000038729	ENSMUST00000098065	Akap2	0.476783	0.690845	3.75725	4.45465	0.931278	0.0103085	0.71768	6
ENSMUSG00000061603	ENSMUST00000095737	Akap6	-6.41913	-4.3046	1.48409	-0.133743	0.387907	0.00228486	0.115908	6
ENSMUSG00000032786	ENSMUST00000112524	Alas1	5.93188	6.70241	10.6153	9.13258	0.178014	0.000150999	0.0384413	6
ENSMUSG00000032845	ENSMUST00000035548	Alpk2	-6.37142	-5.31329	-0.706041	-0.604149	0.718484	0.00853119	0.655957	6
ENSMUSG00000034212	ENSMUST00000212504	Ankmy1	-2.28387	-1.29748	4.04517	3.0265	0.249743	0.000220903	0.0580801	6
ENSMUSG00000096140	ENSMUST00000178772	Ankrd66	-2.52354	-2.28183	1.06385	3.27861	0.925369	0.00913916	0.181491	6
ENSMUSG00000054702	ENSMUST00000162342	Ap1s3	1.43067	1.86309	4.06606	4.42961	0.576344	0.00178192	0.918967	6
ENSMUSG00000032204	ENSMUST00000074465	Aqp9	-3.58106	-2.46501	0.446879	-0.446708	0.389923	0.00257857	0.11312	6
ENSMUSG00000019987	ENSMUST00000020161	Arg1	-2.53052	-1.72708	2.42104	2.95484	0.867794	0.0396979	0.936447	6
ENSMUSG00000092517	ENSMUST00000173420	Art2a-ps	-3.26319	-2.82176	-0.625053	0.780365	0.687263	0.00448302	0.246697	6
ENSMUSG00000029752	ENSMUST00000115542	Asns	2.41198	2.43168	5.01415	4.57823	0.993064	0.00144185	0.403522	6
ENSMUSG00000076441	ENSMUST00000102840	Ass1	1.87931	2.48355	8.69367	8.91965	0.601285	0.000346585	0.678327	6
ENSMUSG00000002980	ENSMUST00000003061	Bcam	-2.14568	-1.56978	0.636143	0.66516	0.560614	0.00327021	0.475923	6
ENSMUSG00000102037	ENSMUST00000098485	Bcl2a1a	0.358458	0.855117	5.71344	6.23457	0.74626	0.00127595	0.98517	6
ENSMUSG00000099974	ENSMUST00000098486	Bcl2a1d	2.92965	3.51862	5.94487	6.74313	0.593472	0.00347123	0.818381	6
ENSMUSG00000028167	ENSMUST00000120397	Bdh2	-0.251437	0.744808	2.49696	2.8842	0.305519	0.00345271	0.428489	6
ENSMUSG00000030103	ENSMUST00000032194	Bhlhe40	3.10015	4.13368	6.20994	5.47172	0.311188	0.00272289	0.094128	6
ENSMUSG00000029082	ENSMUST00000126976	Bst1	1.17933	1.33526	3.19478	4.11942	0.953542	0.0458508	0.541639	6
ENSMUSG00000038521	ENSMUST00000160505	C1s1	-6.00402	-2.97547	0.874014	-0.648486	0.342631	0.00844493	0.12855	6
ENSMUSG00000063623	ENSMUST00000077142	C230062I16Rik	3.01219	3.05676	5.07851	4.85178	0.978739	0.00486849	0.683473	6
ENSMUSG00000024164	ENSMUST00000024988	C3	7.86362	8.1365	10.0956	12.0326	0.825878	0.00771954	0.101666	6
ENSMUSG00000057914	ENSMUST00000193730	Cacnb2	-3.58106	-4.64536	0.0321719	-0.347599	0.511309	0.00735574	0.597327	6
ENSMUSG00000053395	ENSMUST00000182222	Cacng8	-1.66201	-2.91328	0.775974	0.0052638	0.217863	0.00515665	0.538099	6
ENSMUSG00000081731	ENSMUST00000121776	Calr-ps	-4.18584	-2.62146	-1.8357	-2.38932	0.280803	0.0213882	0.121245	6
ENSMUSG00000024617	ENSMUST00000102888	Camk2a	-1.16301	0.553974	1.61318	0.69586	0.298046	0.019194	0.106624	6
ENSMUSG00000027562	ENSMUST00000192609	Car2	-1.38472	0.129669	4.04918	7.02107	0.427878	0.00348364	0.343125	6
ENSMUSG00000074570	ENSMUST00000099061	Cass4	0.451635	0.814243	2.5727	2.73201	0.699979	0.00544483	0.778836	6
ENSMUSG00000031779	ENSMUST00000034231	Ccl22	0.709592	2.2723	4.04778	6.5225	0.294594	0.00716905	0.437966	6
ENSMUSG00000019122	ENSMUST00000019266	Ccl9	9.05583	9.25208	11.3305	11.3275	0.737594	0.000977846	0.636816	6
ENSMUSG00000002068	ENSMUST00000108023	Ccne1	1.64769	1.46372	3.82465	3.79783	0.917343	0.0151955	0.882006	6
ENSMUSG00000025804	ENSMUST00000026911	Ccr1	2.41221	3.23159	5.28381	6.35236	0.61634	0.0147597	0.854419	6
ENSMUSG00000046186	ENSMUST00000093812	Cd109	0.810324	1.01186	2.92118	3.38408	0.847774	0.00463806	0.698041	6
ENSMUSG00000035914	ENSMUST00000165365	Cd276	0.776515	1.40754	3.07694	2.86723	0.729655	0.0346379	0.518725	6
ENSMUSG00000029084	ENSMUST00000030964	Cd38	-1.05591	-1.2486	4.6234	3.54401	0.954767	0.00341383	0.578428	6
ENSMUSG00000035498	ENSMUST00000148158	Cdcp1	-3.34677	-3.61618	1.7521	1.33562	0.876397	0.00127051	0.897709	6
ENSMUSG00000090231	ENSMUST00000141295	Cfb	2.03219	4.65113	8.01665	10.1742	0.244576	0.00397611	0.804523	6
ENSMUSG00000029161	ENSMUST00000031051	Cgref1	-2.21362	-1.88789	1.88521	1.33189	0.880909	0.00501523	0.497343	6
ENSMUSG00000027313	ENSMUST00000028780	Chac1	-4.865	-2.79195	0.00358271	0.251984	0.189329	0.00227675	0.168564	6
ENSMUSG00000034612	ENSMUST00000040110	Chst11	4.05149	4.17628	7.43381	6.20353	0.89336	0.00058956	0.0713281	6
ENSMUSG00000040663	ENSMUST00000046506	Clcf1	-1.75091	-1.45285	2.07502	1.44292	0.852606	0.00258857	0.347866	6
ENSMUSG00000030142	ENSMUST00000032239	Clec4e	4.25121	2.89076	10.4924	9.05655	0.108046	0.000150999	0.911259	6
ENSMUSG00000029915	ENSMUST00000101491	Clec5a	3.97766	4.05928	7.22679	6.83471	0.910993	0.000297721	0.251419	6
ENSMUSG00000001435	ENSMUST00000081654	Col18a1	4.58563	4.1158	7.16698	7.07121	0.28801	0.000379577	0.290925	6
ENSMUSG00000025867	ENSMUST00000026985	Cplx2	-6.37142	-4.8899	0.162166	-1.82193	0.582672	0.00508746	0.142623	6
ENSMUSG00000053007	ENSMUST00000205222	Creb5	4.37396	2.62712	5.43481	6.41003	0.11012	0.0729988	0.0489489	6
ENSMUSG00000038067	ENSMUST00000038886	Csf3	-6.00402	-7.5047	2.18405	3.02309	0.562984	0.00225822	0.257541	6
ENSMUSG00000032911	ENSMUST00000214057	Cspg4	-1.12243	-0.328553	1.66915	2.88825	0.695453	0.0283387	0.786252	6
ENSMUSG00000068129	ENSMUST00000089200	Cst7	-1.12831	-0.803085	4.35377	6.29335	0.889316	0.00227288	0.247786	6
ENSMUSG00000028111	ENSMUST00000015664	Ctsk	1.64509	2.34223	4.28124	4.66129	0.504151	0.00500571	0.711916	6
ENSMUSG00000058427	ENSMUST00000200681	Cxcl2	1.18704	1.15262	6.48308	5.41272	0.993028	0.000926935	0.285305	6
ENSMUSG00000029379	ENSMUST00000031326	Cxcl3	-1.85633	-1.83201	6.14689	3.20957	0.995127	0.000217099	0.0481885	6
ENSMUSG00000040703	ENSMUST00000043314	Cyp2s1	-1.42971	-1.75274	2.17516	2.77528	0.816899	0.00249015	0.319624	6
ENSMUSG00000061126	ENSMUST00000003413	Cyp4f39	-4.60095	-3.42279	-0.33584	0.0319328	0.4884	0.00500571	0.548608	6
ENSMUSG00000048826	ENSMUST00000053218	Dact2	-4.44989	-6.06017	-0.475333	-1.63296	0.579538	0.0342168	0.852187	6
ENSMUSG00000035107	ENSMUST00000046663	Dcbld2	2.24852	2.45131	6.36843	6.30074	0.886039	0.00127051	0.75531	6
ENSMUSG00000019929	ENSMUST00000105287	Dcn	-7.5047	-4.48124	-0.126343	-1.14004	0.203565	0.00226641	0.0905337	6
ENSMUSG00000022303	ENSMUST00000022913	Dcstamp	3.70269	4.56045	7.50761	7.22356	0.727626	0.0178385	0.516204	6
ENSMUSG00000036661	ENSMUST00000043414	Dennd3	-1.21186	-0.638476	3.08516	3.07607	0.605039	0.00122153	0.49473	6
ENSMUSG00000036766	ENSMUST00000049126	Dner	-1.73018	-1.17468	1.01328	0.582703	0.713017	0.0108021	0.368197	6
ENSMUSG00000044716	ENSMUST00000101298	Dok7	-3.38745	-3.29517	1.5461	-0.489798	0.983673	0.00516457	0.202465	6
ENSMUSG00000071454	ENSMUST00000173199	Dtnb	1.12059	1.32463	3.18914	2.86601	0.884465	0.010914	0.524942	6
ENSMUSG00000031530	ENSMUST00000033930	Dusp4	2.99136	2.84254	6.95748	6.24663	0.913961	0.00106689	0.454195	6
ENSMUSG00000031383	ENSMUST00000019701	Dusp9	0.175826	0.934952	3.26581	2.31582	0.699172	0.0182742	0.249056	6
ENSMUSG00000103030	ENSMUST00000193614	E330011M16Rik	-3.9964	-2.33816	-1.48663	-1.12861	0.213591	0.0116099	0.224004	6
ENSMUSG00000016349	ENSMUST00000055990	Eef1a2	-0.999266	-0.587498	1.33811	1.23405	0.864225	0.046747	0.734818	6
ENSMUSG00000003070	ENSMUST00000003154	Efna2	-1.98834	-2.05307	0.135316	1.63199	0.977756	0.0123198	0.129042	6
ENSMUSG00000020658	ENSMUST00000111178	Efr3b	3.26206	3.50322	5.57433	5.04132	0.910749	0.025003	0.513123	6
ENSMUSG00000021996	ENSMUST00000022573	Esd	7.25027	7.37494	9.82679	9.51207	0.852606	0.000611353	0.29389	6
ENSMUSG00000021280	ENSMUST00000222126	Exoc3l4	1.38916	1.39904	3.42432	3.60964	0.999335	0.00898692	0.832759	6
ENSMUSG00000031444	ENSMUST00000063820	F10	1.54817	1.69673	6.79602	6.13907	0.950243	0.00156008	0.477741	6
ENSMUSG00000048376	ENSMUST00000059193	F2r	-2.82833	-0.559411	0.676067	0.758828	0.115568	0.00414668	0.0985815	6
ENSMUSG00000021675	ENSMUST00000022182	F2rl2	-2.42228	-0.574709	2.30033	0.938415	0.23081	0.00236998	0.0652393	6
ENSMUSG00000028128	ENSMUST00000029771	F3	-3.45363	-2.50144	2.18792	1.94801	0.64318	0.00325238	0.441793	6
ENSMUSG00000031443	ENSMUST00000033820	F7	0.12953	0.705811	2.30223	2.82968	0.751265	0.0384351	0.976013	6
ENSMUSG00000073529	ENSMUST00000143732	F830208F22Rik	-1.66653	-1.98307	1.37075	1.18233	0.801033	0.00315531	0.889553	6
ENSMUSG00000073805	ENSMUST00000210055	Fam196a	-7.5047	-5.8009	-2.04431	-2.91554	0.690239	0.0360114	0.409815	6
ENSMUSG00000074647	ENSMUST00000029143	Fam83c	-4.60893	-4.27913	-1.12717	-1.61366	0.930105	0.0342168	0.687029	6
ENSMUSG00000031565	ENSMUST00000155564	Fgfr1	-0.15002	0.411877	3.7177	2.88428	0.778408	0.00701417	0.307134	6
ENSMUSG00000024222	ENSMUST00000079413	Fkbp5	2.70621	2.77226	4.91761	4.82968	0.90004	0.000379577	0.607419	6
ENSMUSG00000047414	ENSMUST00000057324	Flrt2	3.088	4.54821	6.68353	8.03077	0.117801	0.00102477	0.878795	6
ENSMUSG00000051379	ENSMUST00000172544	Flrt3	-2.78638	-3.76356	3.36513	2.80135	0.521484	0.00117798	0.743502	6
ENSMUSG00000048721	ENSMUST00000060185	Fndc9	-3.06203	-2.42978	-0.995674	-0.933817	0.72786	0.0469581	0.667111	6
ENSMUSG00000024912	ENSMUST00000025850	Fosl1	-1.81419	-1.30455	1.97569	0.890234	0.570114	0.000977846	0.085535	6
ENSMUSG00000038402	ENSMUST00000042054	Foxf2	-6.37142	-4.64536	-1.75253	-1.88175	0.507499	0.01619	0.370639	6
ENSMUSG00000023991	ENSMUST00000113265	Foxp4	3.0512	2.67587	5.62905	4.78754	0.643257	0.00201716	0.445274	6
ENSMUSG00000052270	ENSMUST00000149944	Fpr2	3.85683	5.43925	6.08102	7.48913	0.146189	0.0079229	0.842221	6
ENSMUSG00000015053	ENSMUST00000170089	Gata2	-3.34677	-1.35184	0.148723	1.4333	0.299022	0.0148444	0.647046	6
ENSMUSG00000022707	ENSMUST00000163832	Gbe1	3.30642	3.53705	5.71805	4.9822	0.523489	0.00027745	0.0503081	6
ENSMUSG00000026829	ENSMUST00000127958	Gbgt1	-0.129015	-1.29441	2.47756	3.20574	0.486138	0.0242668	0.183568	6
ENSMUSG00000037580	ENSMUST00000089959	Gch1	3.55038	4.30158	5.84325	7.67761	0.57765	0.0169549	0.304912	6
ENSMUSG00000058624	ENSMUST00000087600	Gda	4.02176	3.34559	6.04162	6.0778	0.46819	0.00817763	0.340332	6
ENSMUSG00000028214	ENSMUST00000108304	Gem	-1.9087	-1.6185	1.79216	1.09489	0.895007	0.00617552	0.427299	6
ENSMUSG00000029275	ENSMUST00000031205	Gfi1	-3.25678	-1.88767	-0.496343	1.22085	0.332341	0.0120483	0.770454	6
ENSMUSG00000063611	ENSMUST00000074761	Gm10134	-2.62937	-3.6112	-0.0321776	0.629451	0.596137	0.0309606	0.259691	6
ENSMUSG00000073415	ENSMUST00000151136	Gm10501	-2.05443	-0.721899	1.63301	3.2545	0.464796	0.0103243	0.854158	6
ENSMUSG00000079414	ENSMUST00000112915	Gm11110	-0.923235	-1.25838	1.44051	1.44546	0.825712	0.0126594	0.742038	6
ENSMUSG00000085505	ENSMUST00000143801	Gm12868	-5.28585	-4.8899	-1.65448	-2.06788	0.885698	0.0157905	0.619277	6
ENSMUSG00000083013	ENSMUST00000121250	Gm12978	-7.5047	-7.5047	1.07733	1.10489	1	0.000615606	0.987366	6
ENSMUSG00000086196	ENSMUST00000151984	Gm13571	-6.00402	-4.48124	-1.084	-0.187835	0.6081	0.0182742	0.796074	6
ENSMUSG00000074813	ENSMUST00000225087	Gm14005	-2.07887	-0.959613	2.16612	3.50743	0.365507	0.00192811	0.835989	6
ENSMUSG00000085498	ENSMUST00000144178	Gm14023	-2.02318	-1.50926	2.21293	2.50752	0.770641	0.00366267	0.868226	6
ENSMUSG00000082744	ENSMUST00000117617	Gm15625	-6.37142	-6.34916	-1.596	-1.9572	1	0.0475316	0.910178	6
ENSMUSG00000086754	ENSMUST00000141926	Gm16098	-7.5047	-4.48124	-2.72445	-3.40679	0.195494	0.00847875	0.100264	6
ENSMUSG00000090230	ENSMUST00000163009	Gm16315	-4.60095	-4.48124	-0.220246	-0.437093	0.978062	0.00913916	0.852187	6
ENSMUSG00000097804	ENSMUST00000181286	Gm16685	-4.44989	-4.64536	-1.23867	-0.0648495	0.960612	0.0323066	0.441105	6
ENSMUSG00000096579	ENSMUST00000170414	Gm17121	-2.88965	-3.81953	-0.496132	-0.580767	0.425727	0.0100386	0.366152	6
ENSMUSG00000095512	ENSMUST00000180135	Gm17222	-2.88965	-3.81953	-0.496132	-0.580767	0.425727	0.0100386	0.366152	6
ENSMUSG00000103588	ENSMUST00000195502	Gm18445	-5.22937	-3.21955	-0.663322	1.35729	0.355319	0.00918727	0.996309	6
ENSMUSG00000092609	ENSMUST00000173680	Gm20481	-1.23785	-0.686001	2.27728	3.85138	0.598116	0.00181767	0.224228	6
ENSMUSG00000094530	ENSMUST00000180210	Gm21399	-1.41215	-1.57609	1.23634	0.278231	0.931415	0.00862055	0.420854	6
ENSMUSG00000099930	ENSMUST00000188232	Gm2396	-7.5047	-6.4573	-2.77408	-1.03193	0.726611	0.0166826	0.756345	6
ENSMUSG00000097474	ENSMUST00000180551	Gm26584	-6.41913	-4.62487	-1.19812	-2.06788	0.522728	0.0134112	0.245305	6
ENSMUSG00000099568	ENSMUST00000191474	Gm28513	-6.00402	-4.02283	-0.122714	-0.327327	0.484357	0.00913916	0.332337	6
ENSMUSG00000100113	ENSMUST00000186844	Gm28592	-1.51649	-1.04753	1.95123	0.694538	0.596752	0.00117798	0.0719071	6
ENSMUSG00000100546	ENSMUST00000188188	Gm29483	-7.5047	-6.46883	-0.934062	-1.72362	0.701943	0.00436891	0.357716	6
ENSMUSG00000107985	ENSMUST00000203144	Gm35037	-6.37142	-5.31329	-1.69038	-2.05912	0.690003	0.0124155	0.462224	6
ENSMUSG00000103015	ENSMUST00000194096	Gm37549	-7.5047	-6.46883	-0.194627	-3.00985	0.75298	0.00500571	0.142498	6
ENSMUSG00000104348	ENSMUST00000192147	Gm37691	-6.37142	-2.38307	-1.8357	-2.77972	0.117801	0.0115825	0.066535	6
ENSMUSG00000103998	ENSMUST00000193926	Gm38025	-6.20231	-3.57635	0.688199	1.42358	0.354593	0.00573142	0.404005	6
ENSMUSG00000105940	ENSMUST00000200266	Gm42635	-2.58646	-3.19229	0.0775266	-0.591911	0.595384	0.00566517	0.951019	6
ENSMUSG00000105954	ENSMUST00000199139	Gm42793	-2.02188	-0.858006	1.102	1.43753	0.248111	0.00240318	0.300074	6
ENSMUSG00000106962	ENSMUST00000202455	Gm43633	-7.5047	-4.18018	-3.48047	-2.42408	0.24298	0.0313723	0.309894	6
ENSMUSG00000107480	ENSMUST00000203093	Gm44165	-6.41913	-7.5047	-2.02965	-3.11836	0.752646	0.0312356	0.999334	6
ENSMUSG00000109807	ENSMUST00000211328	Gm45244	-4.18808	-3.6112	-1.30777	-1.23121	0.739316	0.013819	0.695435	6
ENSMUSG00000030653	ENSMUST00000084894	Gm45837	2.78809	2.28142	4.93921	4.40738	0.325124	0.00108308	0.959502	6
ENSMUSG00000064193	ENSMUST00000138679	Gm4735	3.16952	2.89003	5.20345	4.47528	0.781044	0.00604266	0.510524	6
ENSMUSG00000079501	ENSMUST00000113842	Gm5138	-6.58631	-5.10847	-2.85134	-2.495	0.600408	0.0372817	0.606922	6
ENSMUSG00000098050	ENSMUST00000183076	Gm5345	-0.680102	-0.431782	1.48746	1.87361	0.906154	0.0290925	0.916854	6
ENSMUSG00000046687	ENSMUST00000053865	Gm5424	-0.94879	-0.243255	5.92834	6.16143	0.500091	0.00027745	0.57125	6
ENSMUSG00000094242	ENSMUST00000170706	Gm5456	-1.96908	-0.696173	1.14413	1.76194	0.5247	0.0249621	0.689721	6
ENSMUSG00000069008	ENSMUST00000091117	Gm5537	4.19674	4.05834	6.60122	6.26955	0.913152	0.00379274	0.792444	6
ENSMUSG00000100141	ENSMUST00000189515	Gm6445	-4.86931	-3.01747	-2.35984	-2.48913	0.273631	0.0283011	0.173677	6
ENSMUSG00000035983	ENSMUST00000038121	Gm7008	0.45733	1.18502	2.74061	3.08249	0.325073	0.00264318	0.515121	6
ENSMUSG00000048164	ENSMUST00000062591	Gm7204	2.67508	2.4806	5.3843	4.48639	0.696143	0.000379577	0.113794	6
ENSMUSG00000100774	ENSMUST00000185915	Gm7329	-4.60099	-3.04806	0.0761967	-0.935166	0.625588	0.0262224	0.298314	6
ENSMUSG00000106239	ENSMUST00000199781	Gm9260	-4.84581	-3.52205	-2.05404	-2.2845	0.409053	0.0174808	0.241667	6
ENSMUSG00000034220	ENSMUST00000045970	Gpc1	2.15248	2.25644	7.82645	6.7417	0.960726	0.000722237	0.231052	6
ENSMUSG00000063234	ENSMUST00000079824	Gpr84	2.69739	2.48446	6.84148	7.28529	0.666134	0.000150999	0.127201	6
ENSMUSG00000031364	ENSMUST00000033730	Grpr	-6.41913	-6.34916	-2.13392	-2.21034	0.995898	0.0397321	0.961947	6
ENSMUSG00000040562	ENSMUST00000012348	Gstm2	-1.8751	-1.36595	2.62661	1.21646	0.56318	0.000546286	0.0615814	6
ENSMUSG00000044927	ENSMUST00000056403	H1fx	0.543307	0.464543	3.18665	2.97486	0.915721	0.000566903	0.754261	6
ENSMUSG00000016283	ENSMUST00000016427	H2-M2	1.15702	0.830293	8.09588	7.24032	0.8633	0.000704567	0.6525	6
ENSMUSG00000027261	ENSMUST00000028704	Hao1	-6.37142	-4.62487	-1.9569	-3.13234	0.535098	0.0236134	0.211254	6
ENSMUSG00000003665	ENSMUST00000003762	Has1	-6.37142	-3.75678	-3.00764	-1.39028	0.302222	0.0408808	0.623105	6
ENSMUSG00000024486	ENSMUST00000025363	Hbegf	-1.44117	-0.665383	2.26897	3.54573	0.716941	0.0124676	0.756326	6
ENSMUSG00000029102	ENSMUST00000030985	Hgfac	-4.87074	-4.21621	0.0486054	-0.881114	0.720244	0.00292863	0.243793	6
ENSMUSG00000055632	ENSMUST00000113532	Hmcn2	-3.9964	-2.82176	0.120227	1.8417	0.499906	0.00606002	0.7015	6
ENSMUSG00000091971	ENSMUST00000087328	Hspa1a	0.506292	0.318777	3.3649	5.25508	0.904232	0.00446501	0.0786853	6
ENSMUSG00000090877	ENSMUST00000172753	Hspa1b	0.828193	1.51454	4.74985	6.27607	0.396963	0.000682835	0.217296	6
ENSMUSG00000034997	ENSMUST00000036653	Htr2a	-2.57357	-4.64536	0.40952	0.669933	0.332341	0.036297	0.200428	6
ENSMUSG00000006205	ENSMUST00000150717	Htra1	-0.558524	-0.0784367	2.05491	1.83153	0.598365	0.00295625	0.318709	6
ENSMUSG00000053414	ENSMUST00000065856	Hunk	-7.5047	-7.5047	-1.50459	-3.70096	1	0.00791779	0.318635	6
ENSMUSG00000001627	ENSMUST00000001672	Ifrd1	3.66503	4.58589	5.98271	6.43674	0.0726316	0.000369872	0.168541	6
ENSMUSG00000022790	ENSMUST00000210186	Igsf11	-3.58106	-1.81842	0.738418	1.81904	0.19732	0.00211854	0.513123	6
ENSMUSG00000042035	ENSMUST00000198995	Igsf3	-4.87074	-3.29321	0.22675	0.136375	0.382681	0.00360405	0.261498	6
ENSMUSG00000027399	ENSMUST00000028882	Il1a	-0.255631	0.8759	5.51323	5.83556	0.448224	0.00137691	0.498346	6
ENSMUSG00000027398	ENSMUST00000028881	Il1b	5.31092	5.41558	7.53699	7.64328	0.971264	0.0287965	0.999334	6
ENSMUSG00000044103	ENSMUST00000057567	Il1f9	-4.18584	-3.0377	3.78428	2.13328	0.298046	0.000243872	0.0532988	6
ENSMUSG00000070942	ENSMUST00000192551	Il1rl2	0.233425	0.89098	2.72385	1.81337	0.391765	0.00225822	0.0706522	6
ENSMUSG00000026981	ENSMUST00000114487	Il1rn	3.45209	4.48577	7.90229	10.8641	0.499586	0.00313199	0.155749	6
ENSMUSG00000044244	ENSMUST00000098458	Il20rb	-0.659792	-0.329846	1.73555	1.44615	0.815221	0.00982152	0.505337	6
ENSMUSG00000049093	ENSMUST00000118364	Il23r	-7.5047	-6.34916	-1.01116	3.01951	0.740723	0.00923657	0.258941	6
ENSMUSG00000040329	ENSMUST00000194279	Il7	-1.66201	-1.32035	0.478572	2.08997	0.838619	0.0225709	0.246574	6
ENSMUSG00000041324	ENSMUST00000042603	Inhba	-2.28114	-1.75062	3.11185	4.2068	0.802466	0.00266813	0.697395	6
ENSMUSG00000030789	ENSMUST00000033053	Itgax	4.76317	6.18399	9.76888	8.73752	0.210266	0.000815315	0.0615814	6
ENSMUSG00000025321	ENSMUST00000026360	Itgb8	-2.67924	-3.29321	3.60694	1.62902	0.680341	0.000833588	0.232049	6
ENSMUSG00000027276	ENSMUST00000028735	Jag1	1.92134	1.83672	6.29535	4.76033	0.949508	0.000469194	0.0861416	6
ENSMUSG00000034271	ENSMUST00000177587	Jdp2	3.19316	3.3944	6.04745	6.62457	0.635396	0.000265143	0.256793	6
ENSMUSG00000026479	ENSMUST00000185356	Lamc2	-6.41913	-4.02283	-1.57005	1.26375	0.387748	0.0173213	0.855736	6
ENSMUSG00000047344	ENSMUST00000069763	Lancl3	-2.43009	-1.29441	0.431583	0.406911	0.266558	0.00353457	0.183571	6
ENSMUSG00000030742	ENSMUST00000206793	Lat	-0.700841	0.150542	3.59218	2.53777	0.381003	0.000958058	0.0760658	6
ENSMUSG00000034394	ENSMUST00000066283	Lif	-4.865	-5.31329	-0.769264	-1.17435	0.847984	0.00724919	0.981154	6
ENSMUSG00000024395	ENSMUST00000025254	Lims2	-3.11066	-2.59642	-0.739991	0.907657	0.74626	0.019272	0.316089	6
ENSMUSG00000024770	ENSMUST00000025682	Lipn	-1.00458	-0.751165	2.19734	3.16326	0.888076	0.00560843	0.497343	6
ENSMUSG00000024529	ENSMUST00000025409	Lox	1.32713	3.1523	5.70122	5.56649	0.105885	0.000958058	0.0751685	6
ENSMUSG00000090291	ENSMUST00000171400	Lrrc10b	-3.99297	-3.01246	-1.30737	-1.12492	0.611086	0.0318649	0.592703	6
ENSMUSG00000090958	ENSMUST00000205937	Lrrc32	-0.254444	0.363932	6.06682	3.91883	0.673281	0.00079946	0.0706522	6
ENSMUSG00000024402	ENSMUST00000025266	Lta	-7.5047	-4.27913	-1.6406	1.74393	0.285498	0.0115825	0.955358	6
ENSMUSG00000022584	ENSMUST00000187864	Ly6c2	-0.0231646	1.69532	2.87217	3.84923	0.283772	0.0147597	0.559736	6
ENSMUSG00000022586	ENSMUST00000023250	Ly6i	-1.52293	-0.557119	3.28046	5.32422	0.71929	0.0111479	0.578817	6
ENSMUSG00000026980	ENSMUST00000112533	Ly75	0.0756658	0.355499	4.39165	3.17628	0.861573	0.00178192	0.167304	6
ENSMUSG00000041886	ENSMUST00000222784	Macc1	-7.5047	-6.06017	-0.688381	-2.42408	0.661827	0.00767809	0.218274	6
ENSMUSG00000042622	ENSMUST00000096350	Maff	0.43872	0.86681	4.01788	3.62271	0.64915	0.00122153	0.258351	6
ENSMUSG00000032688	ENSMUST00000224265	Malt1	4.69562	4.66026	8.14268	6.76074	0.946352	8.51776e-05	0.0384413	6
ENSMUSG00000011008	ENSMUST00000011152	Mcoln2	4.76381	4.74782	7.07013	6.33543	0.984573	0.000300764	0.0730633	6
ENSMUSG00000032418	ENSMUST00000034989	Me1	1.30122	1.5756	4.0588	3.02155	0.767566	0.00190835	0.102671	6
ENSMUSG00000009376	ENSMUST00000115443	Met	0.244014	1.91195	6.38427	6.6081	0.0918815	0.00023265	0.0935404	6
ENSMUSG00000074604	ENSMUST00000160753	Mgst2	-1.11955	-0.956532	1.96471	1.58155	0.943898	0.00858169	0.639192	6
ENSMUSG00000036718	ENSMUST00000170773	Micall2	2.8146	2.44556	4.82931	4.85755	0.609359	0.00327021	0.47465	6
ENSMUSG00000033307	ENSMUST00000038169	Mif	4.57056	4.6984	6.79347	6.54182	0.889696	0.00211634	0.478706	6
ENSMUSG00000097418	ENSMUST00000185662	Mir155hg	-2.98567	-4.02283	0.901266	4.43743	0.56088	0.00735574	0.0512241	6
ENSMUSG00000047562	ENSMUST00000034488	Mmp10	-7.5047	-3.14602	-0.831507	-0.498507	0.0737775	0.00172945	0.0659146	6
ENSMUSG00000049723	ENSMUST00000150167	Mmp12	7.18234	7.57835	12.189	10.403	0.809902	0.00158748	0.107052	6
ENSMUSG00000050578	ENSMUST00000015394	Mmp13	2.11574	3.48888	6.96462	9.44877	0.515782	0.00673527	0.507891	6
ENSMUSG00000000957	ENSMUST00000089688	Mmp14	5.04655	4.34486	8.63052	8.94858	0.659965	0.00582217	0.389841	6
ENSMUSG00000043613	ENSMUST00000034497	Mmp3	-4.60095	-4.43148	-0.610235	-1.57937	0.969543	0.0171385	0.533457	6
ENSMUSG00000017737	ENSMUST00000137626	Mmp9	2.6478	3.14107	9.57796	8.27345	0.717936	0.000434974	0.123411	6
ENSMUSG00000039693	ENSMUST00000061135	Msantd3	-2.33788	-1.8062	3.3808	2.05268	0.753856	0.00138177	0.159487	6
ENSMUSG00000025044	ENSMUST00000026021	Msr1	7.0466	7.33654	9.51843	9.4612	0.737199	0.0023068	0.574481	6
ENSMUSG00000031760	ENSMUST00000034211	Mt3	-6.37142	-6.34916	-1.59769	-2.44802	1	0.0361567	0.760693	6
ENSMUSG00000019992	ENSMUST00000169712	Mtfr2	1.16345	0.521642	3.55367	2.75166	0.406398	0.00259872	0.80754	6
ENSMUSG00000005667	ENSMUST00000005810	Mthfd2	2.99511	3.17251	6.14372	6.14223	0.813791	0.00058956	0.728543	6
ENSMUSG00000022346	ENSMUST00000161976	Myc	3.41138	3.05331	5.41882	4.5666	0.785101	0.0152659	0.578428	6
ENSMUSG00000028654	ENSMUST00000144998	Mycl	1.05573	0.791244	3.74425	3.50361	0.933746	0.043554	0.990759	6
ENSMUSG00000027470	ENSMUST00000028970	Mylk2	-4.18584	-4.90463	-1.69038	-0.995017	0.739234	0.0444991	0.358952	6
ENSMUSG00000004891	ENSMUST00000159830	Nes	2.38836	2.37421	4.87187	5.84755	1	0.0263549	0.44265	6
ENSMUSG00000023947	ENSMUST00000024742	Nfkbie	5.01227	4.18798	7.06843	7.75048	0.294594	0.00444007	0.0769463	6
ENSMUSG00000078532	ENSMUST00000180884	Nkain1	0.67089	1.26207	3.4591	3.72591	0.361754	0.00101998	0.533508	6
ENSMUSG00000032691	ENSMUST00000079476	Nlrp3	6.12985	3.85754	6.35723	6.48917	0.0440717	0.575403	0.0442508	6
ENSMUSG00000031257	ENSMUST00000033610	Nox1	1.17466	1.22111	3.53142	3.49323	0.943842	0.000405422	0.807895	6
ENSMUSG00000045903	ENSMUST00000056129	Npas4	-1.23361	-0.638174	1.05886	0.474604	0.732986	0.030193	0.344965	6
ENSMUSG00000032420	ENSMUST00000034992	Nt5e	-4.18808	-3.0377	-1.14044	-1.09219	0.636046	0.0422862	0.552234	6
ENSMUSG00000046719	ENSMUST00000058866	Nxph3	-4.18808	-1.37409	-1.09846	-1.66976	0.218582	0.0349564	0.113944	6
ENSMUSG00000032014	ENSMUST00000034512	Oaf	1.01694	1.12177	3.6311	3.6911	0.950243	0.00451639	0.963181	6
ENSMUSG00000029153	ENSMUST00000200830	Ociad2	-0.414928	0.00435448	1.65649	2.33827	0.468017	0.00169668	0.569677	6
ENSMUSG00000027670	ENSMUST00000029213	Ocstamp	-1.16888	-0.302525	1.94331	3.02925	0.651695	0.0180368	0.891286	6
ENSMUSG00000046618	ENSMUST00000057279	Olfml2a	-4.26596	-3.14602	-1.55282	-0.506841	0.605867	0.044193	0.971948	6
ENSMUSG00000030162	ENSMUST00000032265	Olr1	-2.82833	-2.11417	4.75983	2.86969	0.605276	0.000407056	0.0758338	6
ENSMUSG00000005950	ENSMUST00000006104	P2rx5	-3.34677	-1.74987	2.27186	0.938415	0.281342	0.00139598	0.0732036	6
ENSMUSG00000044641	ENSMUST00000052125	Pard6b	-5.49365	-3.14602	-1.27312	-1.2043	0.4796	0.0461426	0.386601	6
ENSMUSG00000022439	ENSMUST00000023074	Parvg	4.48234	4.30208	6.91249	6.10685	0.856832	0.00241927	0.313727	6
ENSMUSG00000029108	ENSMUST00000191837	Pcdh7	5.87674	5.59221	8.10862	7.49903	0.583768	0.000913631	0.414671	6
ENSMUSG00000023868	ENSMUST00000115715	Pde10a	-5.28585	-4.90463	-2.18682	-0.871264	0.913135	0.0447503	0.628272	6
ENSMUSG00000021493	ENSMUST00000155098	Pdlim7	1.04693	1.44185	3.51773	4.39195	0.763002	0.00810593	0.598666	6
ENSMUSG00000062070	ENSMUST00000081593	Pgk1	7.49983	7.48908	10.0645	9.5682	0.999037	0.00411287	0.521823	6
ENSMUSG00000020205	ENSMUST00000164773	Phlda1	-0.251915	0.34864	3.33543	2.09605	0.417543	0.000682835	0.0546572	6
ENSMUSG00000046245	ENSMUST00000058897	Pilra	4.27774	3.08446	6.9246	5.84266	0.316585	0.00757594	0.917775	6
ENSMUSG00000024867	ENSMUST00000025800	Pip5k1b	-2.14011	-2.18094	0.429383	0.450472	0.984194	0.00350747	0.941283	6
ENSMUSG00000023913	ENSMUST00000167214	Pla2g7	7.03998	7.12085	9.189	8.79579	0.98147	0.0387499	0.717214	6
ENSMUSG00000021822	ENSMUST00000022368	Plau	5.38482	6.69462	8.41573	9.05485	0.277012	0.00490408	0.480251	6
ENSMUSG00000046223	ENSMUST00000002284	Plaur	3.7201	3.99628	6.59581	6.67722	0.830039	0.00373032	0.826633	6
ENSMUSG00000021701	ENSMUST00000022212	Plk2	5.71518	6.06857	8.05037	8.76138	0.698988	0.00366446	0.594219	6
ENSMUSG00000028680	ENSMUST00000126135	Plk3	1.28631	1.77653	3.8798	3.41471	0.458164	0.00130425	0.125409	6
ENSMUSG00000021759	ENSMUST00000016144	Plpp1	0.305844	1.15596	3.20434	2.54208	0.117801	0.000379577	0.0453918	6
ENSMUSG00000028517	ENSMUST00000064139	Plpp3	1.97063	2.48077	5.0992	4.5779	0.620915	0.00240318	0.214858	6
ENSMUSG00000029765	ENSMUST00000115096	Plxna4	0.0172231	-0.160893	3.03767	2.52453	0.895677	0.00249015	0.671287	6
ENSMUSG00000022490	ENSMUST00000023133	Ppp1r1a	-2.14378	-1.70922	1.97503	0.417396	0.766276	0.00223107	0.109732	6
ENSMUSG00000028691	ENSMUST00000135573	Prdx1	9.82761	9.91914	12.9925	11.8361	0.873406	0.000242344	0.0466889	6
ENSMUSG00000024953	ENSMUST00000145300	Prdx5	7.31455	7.24845	9.46953	10.0445	0.977422	0.0123654	0.471942	6
ENSMUSG00000027611	ENSMUST00000029140	Procr	1.76286	2.31385	7.72421	6.74259	0.543131	0.00027745	0.095675	6
ENSMUSG00000045725	ENSMUST00000204057	Prr15	0.210729	1.37496	2.53527	3.36764	0.223229	0.00501523	0.656479	6
ENSMUSG00000049719	ENSMUST00000119427	Prss46	-3.92403	-2.18206	-0.669207	1.56061	0.447518	0.033828	0.802369	6
ENSMUSG00000050737	ENSMUST00000102852	Ptges	0.163356	0.185811	7.27157	7.52442	0.995898	0.00027745	0.789992	6
ENSMUSG00000043017	ENSMUST00000086101	Ptgir	1.99974	1.63223	5.55427	4.23164	0.726388	0.0014462	0.224004	6
ENSMUSG00000032487	ENSMUST00000035065	Ptgs2	0.0104318	1.15394	6.06786	7.80124	0.486843	0.00150619	0.654604	6
ENSMUSG00000097754	ENSMUST00000181308	Ptgs2os2	-4.60095	-3.29837	0.0765566	1.5671	0.659981	0.019128	0.941315	6
ENSMUSG00000026204	ENSMUST00000027404	Ptprn	-0.141967	-0.996446	4.95326	3.72144	0.576344	0.00190835	0.760267	6
ENSMUSG00000078452	ENSMUST00000182677	Raet1d	0.274128	0.0256131	2.92686	2.9364	0.659981	0.000601211	0.541439	6
ENSMUSG00000053219	ENSMUST00000181645	Raet1e	0.477376	0.691962	2.6711	2.26384	0.83628	0.00434114	0.347475	6
ENSMUSG00000026821	ENSMUST00000135803	Ralgds	4.72211	4.916	6.92906	6.89163	0.817092	0.00235346	0.68492	6
ENSMUSG00000027347	ENSMUST00000102534	Rasgrp1	-0.480529	0.00651969	4.05219	4.71827	0.815072	0.00439302	0.907671	6
ENSMUSG00000030259	ENSMUST00000111704	Rassf8	3.86112	3.91574	6.47373	5.63876	0.960612	0.00106689	0.127116	6
ENSMUSG00000022018	ENSMUST00000022595	Rgcc	-2.14568	-1.56978	1.51813	1.74065	0.513813	0.00108308	0.616337	6
ENSMUSG00000026475	ENSMUST00000027748	Rgs16	-0.671057	-1.08702	3.6046	3.6172	0.735621	0.00134565	0.628402	6
ENSMUSG00000002233	ENSMUST00000196817	Rhoc	4.85401	5.20506	6.90647	7.94228	0.732986	0.00731999	0.349868	6
ENSMUSG00000029449	ENSMUST00000160479	Rhof	1.55476	1.85662	3.91315	3.64336	0.671829	0.00171342	0.285305	6
ENSMUSG00000034226	ENSMUST00000037360	Rhov	1.1615	1.56699	3.17353	4.3955	0.734205	0.0131939	0.340133	6
ENSMUSG00000054855	ENSMUST00000109149	Rnd1	-1.46317	-0.803268	1.60713	2.56079	0.733493	0.0164473	0.84457	6
ENSMUSG00000063851	ENSMUST00000107455	Rnf183	-3.25371	-4.21621	-0.362443	-0.140703	0.574321	0.0173213	0.371262	6
ENSMUSG00000050896	ENSMUST00000151799	Rtn4rl2	-7.5047	-7.5047	-0.854195	-2.261	1	0.00246516	0.404749	6
ENSMUSG00000070691	ENSMUST00000056977	Runx3	-1.48841	-0.438039	1.39988	1.87435	0.666194	0.0465801	0.760693	6
ENSMUSG00000030592	ENSMUST00000214374	Ryr1	-2.03906	-1.8062	1.89805	1.13647	0.935118	0.00875672	0.501999	6
ENSMUSG00000040026	ENSMUST00000006956	Saa3	3.84924	3.95682	9.76536	10.1347	0.978062	0.00242625	0.87362	6
ENSMUSG00000002565	ENSMUST00000002640	Scin	-1.58293	-2.37192	1.29894	1.23405	0.692085	0.0242668	0.622376	6
ENSMUSG00000020592	ENSMUST00000020911	Sdc1	4.64477	3.78744	8.78109	8.52309	0.414077	0.00130425	0.476196	6
ENSMUSG00000028780	ENSMUST00000030568	Sema3c	-3.17458	-4.64536	0.467259	-1.11992	0.470402	0.0159572	0.95156	6
ENSMUSG00000023232	ENSMUST00000122374	Serinc2	-3.06203	-1.03018	3.74803	2.59946	0.152738	0.000573023	0.0577969	6
ENSMUSG00000051029	ENSMUST00000222973	Serpinb1b	-1.22557	-1.13591	3.47745	2.84152	0.966519	0.00108308	0.418617	6
ENSMUSG00000062345	ENSMUST00000009356	Serpinb2	-4.41725	-3.37732	3.70279	2.69328	0.610612	0.00109623	0.215009	6
ENSMUSG00000045827	ENSMUST00000063191	Serpinb9	3.56964	4.15739	6.4176	8.41734	0.707399	0.0108796	0.23331	6
ENSMUSG00000021403	ENSMUST00000006392	Serpinb9b	-1.98781	-1.62262	4.69622	3.03077	0.816621	0.000573023	0.111509	6
ENSMUSG00000039013	ENSMUST00000145867	Siglecf	1.14649	3.06456	3.46555	2.94886	0.122714	0.0104091	0.0667909	6
ENSMUSG00000051367	ENSMUST00000176310	Six1	-7.5047	-6.34916	-0.506176	-0.982076	0.777449	0.0106104	0.558389	6
ENSMUSG00000015314	ENSMUST00000195656	Slamf6	0.19844	1.48154	2.4919	3.30321	0.442557	0.0379946	0.73468	6
ENSMUSG00000053318	ENSMUST00000065679	Slamf8	3.84579	4.29559	7.43596	8.67495	0.494956	0.000469194	0.16907	6
ENSMUSG00000025161	ENSMUST00000070653	Slc16a3	4.33748	4.17583	7.13716	7.27498	0.959391	0.0247438	0.846256	6
ENSMUSG00000020142	ENSMUST00000004634	Slc1a4	-1.75297	-0.715272	0.785462	1.92288	0.325073	0.00591667	0.917099	6
ENSMUSG00000028645	ENSMUST00000030398	Slc2a1	4.61227	4.78107	7.70006	7.37926	0.926712	0.00494055	0.616204	6
ENSMUSG00000030109	ENSMUST00000166457	Slc6a12	3.37034	3.96189	6.62551	6.92066	0.651695	0.00441529	0.774686	6
ENSMUSG00000030108	ENSMUST00000064580	Slc6a13	-1.5992	-0.668872	1.83819	2.03925	0.587065	0.00930886	0.581321	6
ENSMUSG00000020838	ENSMUST00000108402	Slc6a4	-3.23616	-1.56262	2.30598	5.04512	0.372079	0.00313199	0.480245	6
ENSMUSG00000027737	ENSMUST00000194462	Slc7a11	4.31509	4.44972	8.50457	6.79537	0.754958	8.51776e-05	0.0363753	6
ENSMUSG00000031596	ENSMUST00000098816	Slc7a2	2.2882	3.18799	6.84943	6.60761	0.569575	0.0030058	0.353093	6
ENSMUSG00000040010	ENSMUST00000045557	Slc7a5	1.53158	1.93396	3.90247	3.36116	0.732986	0.00726495	0.272092	6
ENSMUSG00000002504	ENSMUST00000019684	Slc9a3r2	-2.19267	-1.60342	1.1503	0.324982	0.721538	0.00726495	0.248351	6
ENSMUSG00000038963	ENSMUST00000038259	Slco4a1	3.64147	3.6823	6.9398	6.25136	0.969543	0.000369872	0.14408	6
ENSMUSG00000017002	ENSMUST00000109367	Slpi	1.25046	2.19846	4.63619	3.72283	0.432906	0.00369507	0.114807	6
ENSMUSG00000048442	ENSMUST00000152171	Smim5	-2.36302	-2.71473	0.606637	-0.471182	0.803325	0.00502943	0.43825	6
ENSMUSG00000023045	ENSMUST00000023806	Soat2	-2.39343	-1.93577	0.139836	1.9596	0.738225	0.00952556	0.191443	6
ENSMUSG00000006818	ENSMUST00000007012	Sod2	5.89483	5.70334	8.98791	8.62456	0.75689	0.000405422	0.699773	6
ENSMUSG00000061878	ENSMUST00000106388	Sphk1	-2.97962	-4.21621	-0.341831	0.030688	0.529402	0.0392926	0.306948	6
ENSMUSG00000027315	ENSMUST00000139903	Spint1	-2.08949	-1.86504	1.95602	1.39969	0.957836	0.0201208	0.696543	6
ENSMUSG00000074227	ENSMUST00000207601	Spint2	-0.454698	-1.08061	2.62324	3.43352	0.387265	0.00103413	0.0742265	6
ENSMUSG00000029304	ENSMUST00000086833	Spp1	9.35641	10.8947	11.6444	12.9021	0.11012	0.0042801	0.691256	6
ENSMUSG00000021930	ENSMUST00000022497	Spryd7	3.93108	4.35977	6.25842	7.63031	0.605909	0.0032072	0.175362	6
ENSMUSG00000027646	ENSMUST00000109533	Src	2.17516	2.82106	6.77333	7.4194	0.353321	0.00027745	0.999692	6
ENSMUSG00000022747	ENSMUST00000137035	St3gal6	2.01166	3.03736	4.58249	5.47086	0.372851	0.00765431	0.894286	6
ENSMUSG00000053963	ENSMUST00000136521	Stum	-3.15509	-3.09496	-0.949702	-0.853082	0.988378	0.0379722	0.981826	6
ENSMUSG00000032899	ENSMUST00000049150	Styk1	-7.5047	-7.5047	-2.5709	-1.5199	1	0.00765019	0.555775	6
ENSMUSG00000006342	ENSMUST00000095541	Susd2	-2.19351	-1.69215	0.458722	2.14581	0.809701	0.0261803	0.388845	6
ENSMUSG00000024743	ENSMUST00000073899	Syt7	-6.41913	-5.92576	-0.713803	0.455743	0.929453	0.0246278	0.828668	6
ENSMUSG00000053338	ENSMUST00000203020	Tarm1	-3.23667	-1.62419	4.21604	5.05781	0.500613	0.00249015	0.695435	6
ENSMUSG00000020712	ENSMUST00000142472	Tcam1	-3.92403	-3.49176	-1.34418	0.0663876	0.825878	0.0225068	0.442645	6
ENSMUSG00000055602	ENSMUST00000086787	Tcp10b	-3.06203	-3.37846	0.118587	0.554263	0.913152	0.0232785	0.640396	6
ENSMUSG00000032494	ENSMUST00000035075	Tdgf1	-4.3752	-3.59567	-1.73567	-0.10072	0.724501	0.0408862	0.590502	6
ENSMUSG00000095834	ENSMUST00000179882	Tdgf1-ps1	-3.40809	-3.63729	-0.348783	1.22361	0.923755	0.0124155	0.187052	6
ENSMUSG00000035493	ENSMUST00000225600	Tgfbi	7.47949	7.49709	9.56504	10.2043	0.998075	0.0103243	0.447213	6
ENSMUSG00000025591	ENSMUST00000026681	Tma16	2.96614	2.95659	6.36839	6.68159	1	0.00234708	0.714083	6
ENSMUSG00000028347	ENSMUST00000030032	Tmeff1	-1.04089	0.483946	2.83258	1.91753	0.225079	0.00231154	0.0722746	6
ENSMUSG00000024245	ENSMUST00000025092	Tmem178	-0.0270569	2.6947	5.36231	6.50161	0.0365201	0.000243872	0.0669297	6
ENSMUSG00000060044	ENSMUST00000219392	Tmem26	1.00391	1.40762	3.78445	4.67332	0.611637	0.00164084	0.426015	6
ENSMUSG00000028364	ENSMUST00000030056	Tnc	-2.66824	-2.09835	0.797962	0.726456	0.804562	0.015425	0.684777	6
ENSMUSG00000024401	ENSMUST00000025263	Tnf	3.56615	3.97651	7.47977	8.08207	0.408936	0.000193243	0.632225	6
ENSMUSG00000019850	ENSMUST00000019997	Tnfaip3	5.4075	5.43871	7.51786	8.42348	0.987315	0.00411287	0.190265	6
ENSMUSG00000074345	ENSMUST00000098760	Tnfaip8l3	-4.87074	-3.75678	0.466136	2.17956	0.6829	0.00870859	0.775698	6
ENSMUSG00000050395	ENSMUST00000062246	Tnfsf15	0.579359	0.32682	3.00402	5.62289	0.909244	0.0238834	0.0815405	6
ENSMUSG00000026700	ENSMUST00000028024	Tnfsf4	-2.23776	-1.23421	4.33914	6.39721	0.624462	0.00203987	0.50169	6
ENSMUSG00000035678	ENSMUST00000039490	Tnfsf9	0.812364	0.482602	3.13438	4.66991	0.808597	0.00985633	0.101012	6
ENSMUSG00000028464	ENSMUST00000150262	Tpm2	-0.913045	-0.928108	1.10712	1.2257	0.998682	0.021609	0.904159	6
ENSMUSG00000026875	ENSMUST00000172159	Traf1	3.83953	2.91463	6.59503	7.88307	0.329516	0.00327021	0.059471	6
ENSMUSG00000042265	ENSMUST00000113251	Trem1	-3.8451	-2.42893	1.41714	3.59429	0.714851	0.0284434	0.798331	6
ENSMUSG00000041754	ENSMUST00000048065	Trem3	-6.41913	-1.89508	-0.076663	0.368244	0.103055	0.00444007	0.0977723	6
ENSMUSG00000051682	ENSMUST00000059873	Treml4	0.182778	0.289183	3.31927	2.81059	0.958494	0.00414668	0.507891	6
ENSMUSG00000032715	ENSMUST00000040312	Trib3	-0.134414	0.261185	2.32994	3.7295	0.761123	0.00809935	0.276216	6
ENSMUSG00000095159	ENSMUST00000179460	Tubb4b-ps1	-3.21071	-1.32236	-0.513456	-0.318412	0.18125	0.0103243	0.155157	6
ENSMUSG00000031520	ENSMUST00000033919	Vegfc	-0.382616	-1.37677	3.64229	4.18742	0.53746	0.00501523	0.241685	6
ENSMUSG00000037989	ENSMUST00000162581	Wnk2	-4.60095	-3.61618	2.23855	3.14377	0.622063	0.00172945	0.966439	6
ENSMUSG00000063430	ENSMUST00000138757	Wscd2	-6.37142	-7.5047	-1.17814	-1.69552	0.762255	0.023183	0.825028	6
ENSMUSG00000060206	ENSMUST00000133895	Zfp462	-1.37417	-2.05072	2.09623	1.7635	0.635259	0.00486722	0.761837	6
ENSMUSG00000043903	ENSMUST00000187142		-1.67461	-0.937071	1.4083	1.11998	0.744331	0.0259561	0.520214	6
ENSMUSG00000111818	ENSMUST00000216282		-0.318474	0.723079	2.70948	4.17403	0.499116	0.0110898	0.739089	6
ENSMUSG00000111856	ENSMUST00000215411		-0.821717	0.529334	2.06837	2.21711	0.386558	0.0141495	0.337921	6
ENSMUSG00000113726	ENSMUST00000221946		-5.95057	-6.34916	0.796968	-0.53664	0.939418	0.0100312	0.732241	6
ENSMUSG00000113985	ENSMUST00000221491		-5.95057	-7.5047	-1.38491	-2.65084	0.634443	0.0306163	0.918573	6
ENSMUSG00000114185	ENSMUST00000221299		-7.5047	-6.46883	-2.37091	-0.126022	0.782594	0.022569	0.638614	6
ENSMUSG00000113175	ENSMUST00000221569		-6.37142	-7.5047	-2.28045	-3.40154	0.732986	0.0366675	0.996934	6
ENSMUSG00000114055	ENSMUST00000221222		-6.00402	-4.62487	-0.50616	-1.3837	0.708982	0.021609	0.399486	6
