# Supplementary material for: DGCR8 deficiency impairs macrophage growth and unleashes the interferon response to mycobacteria
Source: Life Sci Alliance. 2021 Mar 26;4(6):e202000810. doi: 10.26508/lsa.202000810 (PMC8008949; doi:10.26508/lsa.202000810)
Supplement: Supplementary file 4 [file LSA-2020-00810_Table_S4.xlsx]

## Sheet: Tabelle1
Supplementary Table S4: Regulation of interferon pathway genes
Transcript	Gene.name	Alias	LogCPM wt_mock	LogCPM ko_mock	LogCPM wt_TDM	LogCPM ko_TDM	pv.genotype	pv.TDM	pv.interaction
ENSMUST00000029018	Zbp1	DAI	4.37456	6.93388	5.61154	9.69695	0.000264842	0.0123951	0.022213
ENSMUST00000106023	Irf7		6.93918	9.40059	7.94723	12.3602	0.000369873	0.0311765	0.00814032
ENSMUST00000017974	Dhx58	LGP2	5.36413	7.17276	5.97439	8.96234	0.000550524	0.0764628	0.0256674
ENSMUST00000186574	Stat1		7.35829	8.7834	8.19317	10.9675	0.00112576	0.016091	0.00884645
ENSMUST00000037907	Ddx58	RIG-I	6.47483	7.99273	6.82789	9.885	0.00152791	0.269435	0.00831922
ENSMUST00000218863	Stat2		6.62459	8.15488	7.02208	10.5473	0.00240034	0.258096	0.00366461
ENSMUST00000028259	Ifih1	MDA5	5.67613	7.09362	6.18459	9.89377	0.00248745	0.135984	0.00120742
ENSMUST00000061973	Trex1		6.02194	6.98973	6.20556	8.87738	0.0114544	0.532939	0.00400136
ENSMUST00000112161	Tlr7		8.0635	8.66878	7.3722	9.37268	0.0142189	0.00775529	0.00124137
ENSMUST00000168302	Stat4		2.62317	0.833775	-0.187613	-0.122632	0.0282631	0.00365373	0.0819486
ENSMUST00000038099	Socs1		-0.128092	1.34351	1.02199	6.19074	0.0317947	0.0740319	0.00225722
ENSMUST00000062241	Tlr9		6.56035	7.42125	2.87407	8.6928	0.0661874	4.57458e-05	6.23981e-05
ENSMUST00000055671	Ifnb1		-6.41569	-3.55021	-6.07853	4.57839	0.0742844	0.810773	0.00535329
ENSMUST00000034056	Tlr3		4.40741	5.21637	4.10857	9.15927	0.0814582	0.474176	0.000166834
ENSMUST00000108920	Irf1		6.45567	6.96334	7.07486	9.41902	0.0998811	0.0545495	0.00208495
ENSMUST00000003284	Irf3		5.60516	5.47087	5.0925	4.82777	0.259049	0.00253928	0.426079
ENSMUST00000020316	Tbk1		6.55518	6.80093	6.80925	7.94463	0.32269	0.30782	0.0308029
ENSMUST00000139210	Socs2		-0.697672	-1.29652	0.656864	1.89139	0.419988	0.0953404	0.107513
ENSMUST00000065796	Jak2		5.3924	5.61739	6.4334	8.68231	0.505382	0.015081	0.00331208
ENSMUST00000193687	Tlr5		-0.0987131	-0.855539	-4.00836	0.945744	0.510659	0.0097538	0.00839044
ENSMUST00000115728	Tmem173	STING	5.78174	5.58792	5.69	6.12536	0.532839	0.765103	0.177256
ENSMUST00000054002	Socs3		3.08221	2.7274	4.7932	7.14897	0.629048	0.0466581	0.0308115
ENSMUST00000004392	Irf5		8.09798	8.01433	7.96386	9.1815	0.702192	0.543475	0.00365535
ENSMUST00000034041	Irf2		6.47277	6.53547	6.03777	7.28535	0.720558	0.0377721	0.00187552
ENSMUST00000203002	Tcf4	E2-2	6.64608	6.57114	5.22701	7.00172	0.724491	0.000283889	0.000457596
ENSMUST00000130597	Mavs		5.98951	6.0173	5.60077	5.22594	0.802625	0.0091653	0.0339859
ENSMUST00000110013	Jak3		5.00603	4.95644	4.42587	5.42426	0.859924	0.0712457	0.0305209
ENSMUST00000154170	Stat3		7.20423	7.26186	6.94102	8.3357	0.865399	0.448919	0.0248243
ENSMUST00000112170	Tlr8		8.2644	8.26252	6.58582	8.10336	0.993864	0.000250447	0.0030403
